# Supplementary material for: Non-metallic T2-MRI agents based on conjugated polymers
Source: Nat Commun. 2022 Apr 14;13:1994. doi: 10.1038/s41467-022-29569-x (PMC9010432; doi:10.1038/s41467-022-29569-x)
Supplement: Supplementary file 4 — Source Data [file 41467_2022_29569_MOESM4_ESM.xlsx]

## Sheet: Fig 1b
Magnetic Field (G)	Normalized Intensity (arb. units)	Magnetic Field (G)	Normalized Intensity (arb. units)	Magnetic Field (G)	Normalized Intensity (arb. units)	Magnetic Field (G)	Normalized Intensity (arb. units)	Magnetic Field (G)	Normalized Intensity (arb. units)
	Pristine		DA-PPy		CA-PPy		DHBA-PPy		DHBN-PPy
2845.5	0.09971	3245.5	0.08495	3245.5	0.17832	3245.5	0.24426	3245.5	0.31997
2846.48	0.09914	3245.7	0.07738	3245.7	0.18744	3245.7	0.259	3245.7	0.31865
2847.45	0.09236	3245.89	0.07401	3245.89	0.19592	3245.89	0.31645	3245.89	0.3153
2848.43	0.08927	3246.09	0.08051	3246.09	0.21311	3246.09	0.30954	3246.09	0.30868
2849.41	0.09618	3246.28	0.08287	3246.28	0.21211	3246.28	0.24949	3246.28	0.30454
2850.38	0.09893	3246.48	0.07951	3246.48	0.19499	3246.48	0.25662	3246.48	0.31038
2851.36	0.09641	3246.67	0.07879	3246.67	0.21387	3246.67	0.29027	3246.67	0.32784
2852.34	0.09656	3246.87	0.07906	3246.87	0.23362	3246.87	0.30936	3246.87	0.33841
2853.31	0.09585	3247.06	0.07877	3247.06	0.22536	3247.06	0.34517	3247.06	0.33365
2854.29	0.09411	3247.26	0.07651	3247.26	0.20879	3247.26	0.33369	3247.26	0.326
2855.27	0.09142	3247.45	0.07468	3247.45	0.19899	3247.45	0.30053	3247.45	0.31387
2856.24	0.09233	3247.65	0.07523	3247.65	0.18952	3247.65	0.31752	3247.65	0.31333
2857.22	0.0957	3247.84	0.07536	3247.84	0.18161	3247.84	0.332	3247.84	0.33519
2858.2	0.09424	3248.04	0.07643	3248.04	0.20523	3248.04	0.34201	3248.04	0.33631
2859.17	0.09211	3248.23	0.07908	3248.23	0.22731	3248.23	0.36186	3248.23	0.31058
2860.15	0.09045	3248.43	0.08053	3248.43	0.22898	3248.43	0.33396	3248.43	0.32127
2861.12	0.08705	3248.62	0.07903	3248.62	0.21979	3248.62	0.30779	3248.62	0.34172
2862.1	0.08402	3248.82	0.07755	3248.82	0.19553	3248.82	0.31847	3248.82	0.32672
2863.08	0.08619	3249.02	0.07917	3249.02	0.18846	3249.02	0.31988	3249.02	0.32402
2864.05	0.09203	3249.21	0.082	3249.21	0.19029	3249.21	0.33981	3249.21	0.34108
2865.03	0.09542	3249.41	0.08104	3249.41	0.18202	3249.41	0.36591	3249.41	0.33776
2866.01	0.09936	3249.6	0.07664	3249.6	0.15986	3249.6	0.37323	3249.6	0.31412
2866.98	0.09982	3249.8	0.07613	3249.8	0.12317	3249.8	0.35114	3249.8	0.31301
2867.96	0.09409	3249.99	0.0762	3249.99	0.12162	3249.99	0.32977	3249.99	0.33039
2868.94	0.09412	3250.19	0.0736	3250.19	0.15609	3250.19	0.36612	3250.19	0.32085
2869.91	0.09196	3250.38	0.07441	3250.38	0.17697	3250.38	0.38594	3250.38	0.30355
2870.89	0.08609	3250.58	0.07741	3250.58	0.17714	3250.58	0.37263	3250.58	0.31035
2871.87	0.08884	3250.77	0.07925	3250.77	0.17557	3250.77	0.37058	3250.77	0.31977
2872.84	0.0917	3250.97	0.08119	3250.97	0.171	3250.97	0.36417	3250.97	0.3126
2873.82	0.09015	3251.16	0.083	3251.16	0.16809	3251.16	0.36995	3251.16	0.30153
2874.8	0.08932	3251.36	0.08213	3251.36	0.17638	3251.36	0.39416	3251.36	0.29789
2875.77	0.08921	3251.55	0.08127	3251.55	0.18312	3251.55	0.41078	3251.55	0.30342
2876.75	0.08672	3251.75	0.08119	3251.75	0.18854	3251.75	0.38895	3251.75	0.31679
2877.73	0.08472	3251.95	0.07796	3251.95	0.17495	3251.95	0.33704	3251.95	0.32175
2878.7	0.08336	3252.14	0.0765	3252.14	0.1561	3252.14	0.30081	3252.14	0.30814
2879.68	0.08386	3252.34	0.07909	3252.34	0.16954	3252.34	0.29689	3252.34	0.29169
2880.66	0.09261	3252.53	0.08105	3252.53	0.18706	3252.53	0.32196	3252.53	0.30207
2881.63	0.09249	3252.73	0.08146	3252.73	0.19899	3252.73	0.36724	3252.73	0.3277
2882.61	0.08559	3252.92	0.08061	3252.92	0.2239	3252.92	0.40213	3252.92	0.33896
2883.59	0.08613	3253.12	0.08101	3253.12	0.21816	3253.12	0.405	3253.12	0.321
2884.56	0.08668	3253.31	0.08061	3253.31	0.18637	3253.31	0.38322	3253.31	0.29922
2885.54	0.08918	3253.51	0.0779	3253.51	0.18289	3253.51	0.3609	3253.51	0.30584
2886.52	0.09078	3253.7	0.07715	3253.7	0.17414	3253.7	0.37365	3253.7	0.30764
2887.49	0.09144	3253.9	0.0782	3253.9	0.16355	3253.9	0.39445	3253.9	0.31234
2888.47	0.09128	3254.09	0.08063	3254.09	0.1691	3254.09	0.39976	3254.09	0.32643
2889.45	0.08824	3254.29	0.08261	3254.29	0.16324	3254.29	0.36569	3254.29	0.30857
2890.42	0.08938	3254.48	0.08122	3254.48	0.16566	3254.48	0.28959	3254.48	0.2963
2891.4	0.09137	3254.68	0.08142	3254.68	0.18716	3254.68	0.28649	3254.68	0.31734
2892.38	0.08853	3254.88	0.08447	3254.88	0.18858	3254.88	0.32533	3254.88	0.31748
2893.35	0.08212	3255.07	0.08539	3255.07	0.16317	3255.07	0.31417	3255.07	0.28914
2894.33	0.08107	3255.27	0.08293	3255.27	0.16035	3255.27	0.2956	3255.27	0.27965
2895.3	0.08679	3255.46	0.0785	3255.46	0.17656	3255.46	0.32276	3255.46	0.28439
2896.28	0.08667	3255.66	0.07834	3255.66	0.17489	3255.66	0.37805	3255.66	0.27294
2897.26	0.08135	3255.85	0.08076	3255.85	0.17497	3255.85	0.36698	3255.85	0.26046
2898.23	0.07988	3256.05	0.07796	3256.05	0.19613	3256.05	0.29138	3256.05	0.27425
2899.21	0.08136	3256.24	0.07739	3256.24	0.20828	3256.24	0.27305	3256.24	0.29746
2900.19	0.08557	3256.44	0.07996	3256.44	0.18724	3256.44	0.31364	3256.44	0.28718
2901.16	0.09007	3256.63	0.07843	3256.63	0.16846	3256.63	0.35691	3256.63	0.25039
2902.14	0.08901	3256.83	0.07566	3256.83	0.19015	3256.83	0.38588	3256.83	0.23324
2903.12	0.08622	3257.02	0.07534	3257.02	0.21433	3257.02	0.36277	3257.02	0.25323
2904.09	0.08608	3257.22	0.07849	3257.22	0.20588	3257.22	0.31561	3257.22	0.27991
2905.07	0.0853	3257.41	0.08058	3257.41	0.17978	3257.41	0.28375	3257.41	0.27676
2906.05	0.08497	3257.61	0.08058	3257.61	0.18303	3257.61	0.26469	3257.61	0.26564
2907.02	0.08564	3257.8	0.08221	3257.8	0.2125	3257.8	0.28563	3257.8	0.28162
2908	0.07968	3258	0.08297	3258	0.21788	3258	0.32732	3258	0.28432
2908.98	0.07557	3258.2	0.08012	3258.2	0.19805	3258.2	0.3143	3258.2	0.26312
2909.95	0.07783	3258.39	0.07765	3258.39	0.17287	3258.39	0.29859	3258.39	0.25601
2910.93	0.0771	3258.59	0.07922	3258.59	0.18108	3258.59	0.30529	3258.59	0.26661
2911.91	0.07697	3258.78	0.08202	3258.78	0.19747	3258.78	0.27779	3258.78	0.29921
2912.88	0.08048	3258.98	0.08155	3258.98	0.18732	3258.98	0.26781	3258.98	0.32801
2913.86	0.08098	3259.17	0.07876	3259.17	0.18051	3259.17	0.29943	3259.17	0.33501
2914.84	0.07669	3259.37	0.0785	3259.37	0.17655	3259.37	0.31985	3259.37	0.32066
2915.81	0.07594	3259.56	0.08276	3259.56	0.16272	3259.56	0.26558	3259.56	0.28365
2916.79	0.08053	3259.76	0.08562	3259.76	0.15886	3259.76	0.20051	3259.76	0.2656
2917.77	0.08285	3259.95	0.08165	3259.95	0.17766	3259.95	0.22185	3259.95	0.27748
2918.74	0.08118	3260.15	0.0782	3260.15	0.18053	3260.15	0.24716	3260.15	0.29298
2919.72	0.08074	3260.34	0.07877	3260.34	0.17423	3260.34	0.26727	3260.34	0.29309
2920.7	0.08465	3260.54	0.0775	3260.54	0.169	3260.54	0.30943	3260.54	0.2789
2921.67	0.08822	3260.73	0.0755	3260.73	0.14367	3260.73	0.2974	3260.73	0.26834
2922.65	0.08535	3260.93	0.07618	3260.93	0.16726	3260.93	0.27828	3260.93	0.28983
2923.62	0.08006	3261.12	0.07798	3261.12	0.19453	3261.12	0.31275	3261.12	0.32337
2924.6	0.07843	3261.32	0.07943	3261.32	0.1614	3261.32	0.36149	3261.32	0.31131
2925.58	0.08052	3261.52	0.07911	3261.52	0.15825	3261.52	0.38653	3261.52	0.28681
2926.55	0.0807	3261.71	0.07856	3261.71	0.17793	3261.71	0.3679	3261.71	0.26789
2927.53	0.07662	3261.91	0.08038	3261.91	0.18459	3261.91	0.34121	3261.91	0.24829
2928.51	0.07593	3262.1	0.08051	3262.1	0.18097	3262.1	0.30442	3262.1	0.26823
2929.48	0.07911	3262.3	0.0774	3262.3	0.15361	3262.3	0.25726	3262.3	0.29695
2930.46	0.08165	3262.49	0.07714	3262.49	0.12825	3262.49	0.24504	3262.49	0.29252
2931.44	0.08144	3262.69	0.08087	3262.69	0.11966	3262.69	0.25601	3262.69	0.29077
2932.41	0.07861	3262.88	0.0838	3262.88	0.12936	3262.88	0.29324	3262.88	0.2921
2933.39	0.07626	3263.08	0.08283	3263.08	0.15484	3263.08	0.31172	3263.08	0.27749
2934.37	0.07497	3263.27	0.07986	3263.27	0.16799	3263.27	0.25017	3263.27	0.26883
2935.34	0.07659	3263.47	0.079	3263.47	0.16188	3263.47	0.21605	3263.47	0.27923
2936.32	0.0786	3263.66	0.07913	3263.66	0.15613	3263.66	0.25556	3263.66	0.29503
2937.3	0.07885	3263.86	0.08169	3263.86	0.16203	3263.86	0.26146	3263.86	0.30097
2938.27	0.08036	3264.05	0.08504	3264.05	0.16716	3264.05	0.25763	3264.05	0.29816
2939.25	0.08191	3264.25	0.0845	3264.25	0.16563	3264.25	0.28191	3264.25	0.28386
2940.23	0.08253	3264.45	0.0842	3264.45	0.15834	3264.45	0.27629	3264.45	0.2825
2941.2	0.08351	3264.64	0.08214	3264.64	0.1424	3264.64	0.24838	3264.64	0.28911
2942.18	0.0855	3264.84	0.07852	3264.84	0.15726	3264.84	0.21175	3264.84	0.28209
2943.16	0.0866	3265.03	0.07862	3265.03	0.19412	3265.03	0.16333	3265.03	0.27507
2944.13	0.08854	3265.23	0.07926	3265.23	0.20211	3265.23	0.15127	3265.23	0.26999
2945.11	0.09109	3265.42	0.08138	3265.42	0.20493	3265.42	0.20618	3265.42	0.27327
2946.09	0.08513	3265.62	0.0839	3265.62	0.20543	3265.62	0.25321	3265.62	0.27346
2947.06	0.07919	3265.81	0.08193	3265.81	0.19115	3265.81	0.23897	3265.81	0.25058
2948.04	0.08299	3266.01	0.0803	3266.01	0.17364	3266.01	0.19583	3266.01	0.23059
2949.02	0.08672	3266.2	0.08038	3266.2	0.15739	3266.2	0.18211	3266.2	0.24048
2949.99	0.08696	3266.4	0.08058	3266.4	0.15322	3266.4	0.22907	3266.4	0.24553
2950.97	0.08407	3266.59	0.0825	3266.59	0.16303	3266.59	0.27373	3266.59	0.23892
2951.95	0.07858	3266.79	0.08309	3266.79	0.17048	3266.79	0.25287	3266.79	0.25751
2952.92	0.07714	3266.98	0.0807	3266.98	0.1565	3266.98	0.17844	3266.98	0.27919
2953.9	0.07799	3267.18	0.07672	3267.18	0.14702	3267.18	0.14554	3267.18	0.26844
2954.88	0.07891	3267.38	0.07468	3267.38	0.17092	3267.38	0.16271	3267.38	0.25708
2955.85	0.08178	3267.57	0.07762	3267.57	0.19668	3267.57	0.20221	3267.57	0.25964
2956.83	0.07911	3267.77	0.08117	3267.77	0.19242	3267.77	0.26858	3267.77	0.25781
2957.8	0.07592	3267.96	0.08166	3267.96	0.1615	3267.96	0.27788	3267.96	0.2667
2958.78	0.08218	3268.16	0.07914	3268.16	0.13527	3268.16	0.26688	3268.16	0.27873
2959.76	0.08986	3268.35	0.07556	3268.35	0.15549	3268.35	0.30909	3268.35	0.28401
2960.73	0.08908	3268.55	0.07636	3268.55	0.18189	3268.55	0.31323	3268.55	0.28648
2961.71	0.08359	3268.74	0.07976	3268.74	0.15694	3268.74	0.2537	3268.74	0.28519
2962.69	0.08355	3268.94	0.08058	3268.94	0.13102	3268.94	0.25615	3268.94	0.28257
2963.66	0.08568	3269.13	0.079	3269.13	0.16114	3269.13	0.3032	3269.13	0.27459
2964.64	0.08378	3269.33	0.07765	3269.33	0.20502	3269.33	0.27606	3269.33	0.27138
2965.62	0.07941	3269.52	0.07946	3269.52	0.2094	3269.52	0.20648	3269.52	0.29036
2966.59	0.07642	3269.72	0.0821	3269.72	0.20106	3269.72	0.20945	3269.72	0.29778
2967.57	0.07614	3269.91	0.08125	3269.91	0.20321	3269.91	0.26073	3269.91	0.25294
2968.55	0.07722	3270.11	0.07981	3270.11	0.1978	3270.11	0.25753	3270.11	0.22322
2969.52	0.07788	3270.3	0.07964	3270.3	0.1747	3270.3	0.22798	3270.3	0.24682
2970.5	0.07759	3270.5	0.07835	3270.5	0.16565	3270.5	0.24557	3270.5	0.26784
2971.48	0.08101	3270.7	0.07807	3270.7	0.18398	3270.7	0.27037	3270.7	0.28327
2972.45	0.08335	3270.89	0.0786	3270.89	0.19654	3270.89	0.22416	3270.89	0.29143
2973.43	0.08212	3271.09	0.08	3271.09	0.19651	3271.09	0.20006	3271.09	0.28092
2974.41	0.08314	3271.28	0.08211	3271.28	0.1953	3271.28	0.26802	3271.28	0.27357
2975.38	0.08642	3271.48	0.08331	3271.48	0.18692	3271.48	0.31339	3271.48	0.26035
2976.36	0.09172	3271.67	0.08411	3271.67	0.16344	3271.67	0.30111	3271.67	0.24994
2977.34	0.09477	3271.87	0.08345	3271.87	0.15226	3271.87	0.28389	3271.87	0.28592
2978.31	0.09082	3272.06	0.08394	3272.06	0.17936	3272.06	0.29816	3272.06	0.30527
2979.29	0.08618	3272.26	0.08653	3272.26	0.20721	3272.26	0.30589	3272.26	0.2727
2980.27	0.0848	3272.45	0.08525	3272.45	0.20912	3272.45	0.28261	3272.45	0.25711
2981.24	0.08266	3272.65	0.08115	3272.65	0.2056	3272.65	0.30215	3272.65	0.25786
2982.22	0.08052	3272.84	0.0811	3272.84	0.18802	3272.84	0.28261	3272.84	0.25641
2983.2	0.07839	3273.04	0.08189	3273.04	0.17128	3273.04	0.22384	3273.04	0.25879
2984.17	0.08097	3273.23	0.08219	3273.23	0.15308	3273.23	0.25843	3273.23	0.28729
2985.15	0.0862	3273.43	0.08416	3273.43	0.1397	3273.43	0.28562	3273.43	0.31983
2986.12	0.08479	3273.62	0.08561	3273.62	0.16633	3273.62	0.26202	3273.62	0.30247
2987.1	0.08348	3273.82	0.08604	3273.82	0.18198	3273.82	0.26582	3273.82	0.27629
2988.08	0.08456	3274.02	0.08512	3274.02	0.15929	3274.02	0.26379	3274.02	0.2781
2989.05	0.0838	3274.21	0.08389	3274.21	0.15368	3274.21	0.2723	3274.21	0.28396
2990.03	0.08489	3274.41	0.084	3274.41	0.17864	3274.41	0.31014	3274.41	0.29783
2991.01	0.0881	3274.6	0.08443	3274.6	0.17415	3274.6	0.32771	3274.6	0.29178
2991.98	0.08903	3274.8	0.08272	3274.8	0.17038	3274.8	0.30748	3274.8	0.27301
2992.96	0.08561	3274.99	0.08185	3274.99	0.18834	3274.99	0.26597	3274.99	0.29172
2993.94	0.08267	3275.19	0.08356	3275.19	0.17823	3275.19	0.20675	3275.19	0.31269
2994.91	0.08535	3275.38	0.08472	3275.38	0.15961	3275.38	0.15684	3275.38	0.32301
2995.89	0.08799	3275.58	0.08549	3275.58	0.15333	3275.58	0.18564	3275.58	0.31148
2996.87	0.08642	3275.77	0.08492	3275.77	0.1699	3275.77	0.27625	3275.77	0.26845
2997.84	0.08354	3275.97	0.08335	3275.97	0.19951	3275.97	0.30319	3275.97	0.24048
2998.82	0.08065	3276.16	0.08562	3276.16	0.19772	3276.16	0.22358	3276.16	0.23604
2999.8	0.08155	3276.36	0.08885	3276.36	0.1596	3276.36	0.16868	3276.36	0.24158
3000.77	0.08109	3276.55	0.09013	3276.55	0.15625	3276.55	0.21818	3276.55	0.25419
3001.75	0.07826	3276.75	0.09066	3276.75	0.18251	3276.75	0.28274	3276.75	0.27026
3002.73	0.08497	3276.95	0.08951	3276.95	0.1697	3276.95	0.31351	3276.95	0.27448
3003.7	0.09077	3277.14	0.08949	3277.14	0.15329	3277.14	0.35602	3277.14	0.25716
3004.68	0.0896	3277.34	0.08976	3277.34	0.16122	3277.34	0.34053	3277.34	0.24126
3005.66	0.09099	3277.53	0.08652	3277.53	0.16321	3277.53	0.29611	3277.53	0.24899
3006.63	0.09355	3277.73	0.08445	3277.73	0.17604	3277.73	0.29383	3277.73	0.24715
3007.61	0.08782	3277.92	0.0871	3277.92	0.18724	3277.92	0.27839	3277.92	0.21354
3008.59	0.07969	3278.12	0.08953	3278.12	0.18125	3278.12	0.2606	3278.12	0.21232
3009.56	0.08153	3278.31	0.08811	3278.31	0.20248	3278.31	0.24963	3278.31	0.24478
3010.54	0.08506	3278.51	0.08692	3278.51	0.20561	3278.51	0.27326	3278.51	0.24457
3011.52	0.08617	3278.7	0.08721	3278.7	0.18745	3278.7	0.29132	3278.7	0.22539
3012.49	0.08617	3278.9	0.08452	3278.9	0.20636	3278.9	0.23735	3278.9	0.21493
3013.47	0.08831	3279.09	0.08408	3279.09	0.20716	3279.09	0.24679	3279.09	0.20617
3014.45	0.09085	3279.29	0.08512	3279.29	0.17876	3279.29	0.32355	3279.29	0.21451
3015.42	0.08746	3279.48	0.08507	3279.48	0.16703	3279.48	0.31676	3279.48	0.25621
3016.4	0.08631	3279.68	0.08564	3279.68	0.15831	3279.68	0.29322	3279.68	0.27512
3017.38	0.08976	3279.88	0.08243	3279.88	0.15144	3279.88	0.26891	3279.88	0.25605
3018.35	0.09286	3280.07	0.08123	3280.07	0.14704	3280.07	0.21007	3280.07	0.25638
3019.33	0.09336	3280.27	0.08311	3280.27	0.14603	3280.27	0.16675	3280.27	0.25655
3020.3	0.08878	3280.46	0.08245	3280.46	0.14549	3280.46	0.14191	3280.46	0.23283
3021.28	0.08285	3280.66	0.08254	3280.66	0.14635	3280.66	0.14643	3280.66	0.2281
3022.26	0.08323	3280.85	0.0831	3280.85	0.14837	3280.85	0.17055	3280.85	0.24457
3023.23	0.08585	3281.05	0.08286	3281.05	0.13864	3281.05	0.21535	3281.05	0.25028
3024.21	0.08681	3281.24	0.08429	3281.24	0.13808	3281.24	0.24883	3281.24	0.24241
3025.19	0.09301	3281.44	0.08495	3281.44	0.12081	3281.44	0.2352	3281.44	0.2259
3026.16	0.09709	3281.63	0.08258	3281.63	0.09895	3281.63	0.22764	3281.63	0.21772
3027.14	0.08971	3281.83	0.08139	3281.83	0.11958	3281.83	0.21006	3281.83	0.22698
3028.12	0.08302	3282.02	0.08355	3282.02	0.13367	3282.02	0.18561	3282.02	0.22633
3029.09	0.08665	3282.22	0.08579	3282.22	0.12058	3282.22	0.21402	3282.22	0.20458
3030.07	0.09229	3282.41	0.08383	3282.41	0.09306	3282.41	0.20964	3282.41	0.18968
3031.05	0.09123	3282.61	0.08269	3282.61	0.07877	3282.61	0.15472	3282.61	0.19572
3032.02	0.08414	3282.8	0.08409	3282.8	0.11527	3282.8	0.12725	3282.8	0.21108
3033	0.07747	3283	0.08227	3283	0.13	3283	0.15052	3283	0.21446
3033.98	0.07878	3283.2	0.08072	3283.2	0.10419	3283.2	0.20225	3283.2	0.21403
3034.95	0.08027	3283.39	0.0822	3283.39	0.10286	3283.39	0.23303	3283.39	0.23137
3035.93	0.0771	3283.59	0.08386	3283.59	0.12112	3283.59	0.23489	3283.59	0.24563
3036.91	0.07736	3283.78	0.08353	3283.78	0.14287	3283.78	0.19572	3283.78	0.22917
3037.88	0.0797	3283.98	0.08096	3283.98	0.13899	3283.98	0.17087	3283.98	0.21295
3038.86	0.08305	3284.17	0.07793	3284.17	0.09851	3284.17	0.18704	3284.17	0.21482
3039.84	0.08386	3284.37	0.07693	3284.37	0.08025	3284.37	0.17636	3284.37	0.20707
3040.81	0.08276	3284.56	0.07677	3284.56	0.10641	3284.56	0.18666	3284.56	0.199
3041.79	0.08355	3284.76	0.07998	3284.76	0.11696	3284.76	0.21775	3284.76	0.20845
3042.77	0.08358	3284.95	0.08528	3284.95	0.11293	3284.95	0.19033	3284.95	0.23133
3043.74	0.0841	3285.15	0.08677	3285.15	0.13628	3285.15	0.16313	3285.15	0.25057
3044.72	0.08415	3285.34	0.08582	3285.34	0.14928	3285.34	0.18375	3285.34	0.24927
3045.7	0.08339	3285.54	0.0846	3285.54	0.14352	3285.54	0.21741	3285.54	0.21793
3046.67	0.08216	3285.73	0.08559	3285.73	0.15864	3285.73	0.23216	3285.73	0.18767
3047.65	0.08031	3285.93	0.08804	3285.93	0.16826	3285.93	0.23324	3285.93	0.19787
3048.62	0.08245	3286.12	0.08976	3286.12	0.14421	3286.12	0.25257	3286.12	0.21474
3049.6	0.08309	3286.32	0.09036	3286.32	0.1344	3286.32	0.23253	3286.32	0.20983
3050.58	0.08132	3286.52	0.09034	3286.52	0.12325	3286.52	0.17666	3286.52	0.20401
3051.55	0.08678	3286.71	0.08891	3286.71	0.09705	3286.71	0.18078	3286.71	0.22723
3052.53	0.09505	3286.91	0.08545	3286.91	0.11919	3286.91	0.19529	3286.91	0.23895
3053.51	0.10083	3287.1	0.08474	3287.1	0.16064	3287.1	0.20032	3287.1	0.21965
3054.48	0.10056	3287.3	0.08538	3287.3	0.16392	3287.3	0.22835	3287.3	0.2278
3055.46	0.09461	3287.49	0.0858	3287.49	0.13034	3287.49	0.20742	3287.49	0.23082
3056.44	0.08892	3287.69	0.088	3287.69	0.09134	3287.69	0.19461	3287.69	0.21884
3057.41	0.0817	3287.88	0.0878	3287.88	0.08771	3287.88	0.23123	3287.88	0.23219
3058.39	0.07856	3288.08	0.08723	3288.08	0.11489	3288.08	0.22105	3288.08	0.24109
3059.37	0.08271	3288.27	0.08921	3288.27	0.13006	3288.27	0.20289	3288.27	0.22706
3060.34	0.08437	3288.47	0.09048	3288.47	0.11869	3288.47	0.20995	3288.47	0.23689
3061.32	0.08625	3288.66	0.09041	3288.66	0.11439	3288.66	0.18277	3288.66	0.26749
3062.3	0.09088	3288.86	0.08828	3288.86	0.1201	3288.86	0.16095	3288.86	0.2532
3063.27	0.08968	3289.05	0.08461	3289.05	0.10267	3289.05	0.21527	3289.05	0.22932
3064.25	0.08822	3289.25	0.08624	3289.25	0.09089	3289.25	0.24571	3289.25	0.23416
3065.23	0.09301	3289.45	0.09027	3289.45	0.10487	3289.45	0.20288	3289.45	0.21896
3066.2	0.09453	3289.64	0.09049	3289.64	0.11437	3289.64	0.17605	3289.64	0.19652
3067.18	0.09528	3289.84	0.09043	3289.84	0.12501	3289.84	0.2091	3289.84	0.20811
3068.16	0.10149	3290.03	0.08625	3290.03	0.12973	3290.03	0.27931	3290.03	0.215
3069.13	0.10005	3290.23	0.08283	3290.23	0.12004	3290.23	0.28724	3290.23	0.20345
3070.11	0.09245	3290.42	0.08829	3290.42	0.12548	3290.42	0.26073	3290.42	0.21967
3071.09	0.09226	3290.62	0.09001	3290.62	0.14195	3290.62	0.23848	3290.62	0.24926
3072.06	0.09482	3290.81	0.08678	3290.81	0.12843	3290.81	0.20338	3290.81	0.25945
3073.04	0.09808	3291.01	0.08889	3291.01	0.09418	3291.01	0.19979	3291.01	0.25588
3074.02	0.1008	3291.2	0.09211	3291.2	0.10306	3291.2	0.19187	3291.2	0.23719
3074.99	0.10024	3291.4	0.09488	3291.4	0.1374	3291.4	0.1974	3291.4	0.22909
3075.97	0.09653	3291.59	0.09564	3291.59	0.14996	3291.59	0.23234	3291.59	0.24331
3076.95	0.08655	3291.79	0.08957	3291.79	0.14109	3291.79	0.26706	3291.79	0.24005
3077.92	0.08364	3291.98	0.08723	3291.98	0.12505	3291.98	0.27246	3291.98	0.22745
3078.9	0.0914	3292.18	0.09209	3292.18	0.12282	3292.18	0.23502	3292.18	0.23228
3079.88	0.09448	3292.38	0.09466	3292.38	0.12243	3292.38	0.21917	3292.38	0.23457
3080.85	0.09405	3292.57	0.09455	3292.57	0.11724	3292.57	0.21359	3292.57	0.22162
3081.83	0.09404	3292.77	0.0946	3292.77	0.11137	3292.77	0.19625	3292.77	0.21772
3082.8	0.09585	3292.96	0.09329	3292.96	0.12614	3292.96	0.20526	3292.96	0.22431
3083.78	0.10227	3293.16	0.09392	3293.16	0.14329	3293.16	0.23854	3293.16	0.22297
3084.76	0.10346	3293.35	0.0973	3293.35	0.12722	3293.35	0.29939	3293.35	0.22155
3085.73	0.10099	3293.55	0.09483	3293.55	0.13742	3293.55	0.33116	3293.55	0.22267
3086.71	0.10398	3293.74	0.09156	3293.74	0.15746	3293.74	0.27727	3293.74	0.22809
3087.69	0.10465	3293.94	0.09226	3293.94	0.13931	3293.94	0.21806	3293.94	0.22763
3088.66	0.10223	3294.13	0.09111	3294.13	0.13793	3294.13	0.193	3294.13	0.21929
3089.64	0.10209	3294.33	0.09027	3294.33	0.13906	3294.33	0.22734	3294.33	0.22267
3090.62	0.10295	3294.52	0.09082	3294.52	0.12604	3294.52	0.25811	3294.52	0.21916
3091.59	0.10367	3294.72	0.09396	3294.72	0.14491	3294.72	0.21748	3294.72	0.21211
3092.57	0.10399	3294.91	0.09622	3294.91	0.16861	3294.91	0.19675	3294.91	0.21621
3093.55	0.10348	3295.11	0.09318	3295.11	0.15644	3295.11	0.2011	3295.11	0.20148
3094.52	0.10192	3295.3	0.09212	3295.3	0.12688	3295.3	0.19173	3295.3	0.18199
3095.5	0.10167	3295.5	0.09677	3295.5	0.13042	3295.5	0.18162	3295.5	0.19776
3096.48	0.10176	3295.7	0.10039	3295.7	0.15859	3295.7	0.19579	3295.7	0.21897
3097.45	0.09845	3295.89	0.09667	3295.89	0.15985	3295.89	0.2317	3295.89	0.21054
3098.43	0.09263	3296.09	0.09299	3296.09	0.14228	3296.09	0.24504	3296.09	0.20037
3099.41	0.09244	3296.28	0.09407	3296.28	0.13679	3296.28	0.24805	3296.28	0.19481
3100.38	0.09794	3296.48	0.09694	3296.48	0.13707	3296.48	0.26366	3296.48	0.18254
3101.36	0.0966	3296.67	0.10089	3296.67	0.13022	3296.67	0.2498	3296.67	0.19271
3102.34	0.09598	3296.87	0.10144	3296.87	0.1435	3296.87	0.24582	3296.87	0.20427
3103.31	0.1037	3297.06	0.10072	3297.06	0.158	3297.06	0.25911	3297.06	0.19161
3104.29	0.10638	3297.26	0.10167	3297.26	0.12875	3297.26	0.20613	3297.26	0.19807
3105.27	0.10593	3297.45	0.09925	3297.45	0.10416	3297.45	0.17551	3297.45	0.22039
3106.24	0.10567	3297.65	0.09794	3297.65	0.12481	3297.65	0.21152	3297.65	0.23847
3107.22	0.10165	3297.84	0.10089	3297.84	0.13762	3297.84	0.21299	3297.84	0.23718
3108.2	0.09858	3298.04	0.10234	3298.04	0.13172	3298.04	0.22121	3298.04	0.21419
3109.17	0.09769	3298.23	0.10351	3298.23	0.13975	3298.23	0.28656	3298.23	0.22086
3110.15	0.09646	3298.43	0.10353	3298.43	0.1468	3298.43	0.288	3298.43	0.23587
3111.12	0.0981	3298.62	0.10141	3298.62	0.15635	3298.62	0.2082	3298.62	0.20755
3112.1	0.10231	3298.82	0.10116	3298.82	0.16807	3298.82	0.21815	3298.82	0.18383
3113.08	0.10272	3299.02	0.10205	3299.02	0.14591	3299.02	0.25974	3299.02	0.20424
3114.05	0.10212	3299.21	0.1038	3299.21	0.10249	3299.21	0.20194	3299.21	0.22721
3115.03	0.10353	3299.41	0.10515	3299.41	0.09665	3299.41	0.18685	3299.41	0.22962
3116.01	0.10781	3299.6	0.10151	3299.6	0.12699	3299.6	0.26923	3299.6	0.23577
3116.98	0.11229	3299.8	0.09952	3299.8	0.15455	3299.8	0.30917	3299.8	0.24695
3117.96	0.11333	3299.99	0.10475	3299.99	0.17086	3299.99	0.24599	3299.99	0.23141
3118.94	0.11353	3300.19	0.10632	3300.19	0.16585	3300.19	0.20404	3300.19	0.19514
3119.91	0.11628	3300.38	0.10419	3300.38	0.14097	3300.38	0.24435	3300.38	0.18154
3120.89	0.11673	3300.58	0.10629	3300.58	0.1363	3300.58	0.27724	3300.58	0.20822
3121.87	0.10989	3300.77	0.10814	3300.77	0.13989	3300.77	0.23983	3300.77	0.22865
3122.84	0.1045	3300.97	0.10728	3300.97	0.12435	3300.97	0.17857	3300.97	0.21566
3123.82	0.10587	3301.16	0.10535	3301.16	0.12787	3301.16	0.19069	3301.16	0.18808
3124.8	0.10937	3301.36	0.10293	3301.36	0.13739	3301.36	0.21579	3301.36	0.17532
3125.77	0.10943	3301.55	0.10394	3301.55	0.15559	3301.55	0.22204	3301.55	0.17879
3126.75	0.10868	3301.75	0.10647	3301.75	0.17486	3301.75	0.2343	3301.75	0.18262
3127.73	0.1108	3301.95	0.10709	3301.95	0.14743	3301.95	0.19999	3301.95	0.20436
3128.7	0.11462	3302.14	0.10796	3302.14	0.12162	3302.14	0.1791	3302.14	0.21007
3129.68	0.11594	3302.34	0.10675	3302.34	0.11928	3302.34	0.18721	3302.34	0.19635
3130.66	0.11405	3302.53	0.10629	3302.53	0.12478	3302.53	0.18971	3302.53	0.1929
3131.63	0.11642	3302.73	0.10596	3302.73	0.13563	3302.73	0.23785	3302.73	0.19874
3132.61	0.11938	3302.92	0.10593	3302.92	0.13145	3302.92	0.26932	3302.92	0.20169
3133.59	0.11984	3303.12	0.1121	3303.12	0.12208	3303.12	0.22208	3303.12	0.1875
3134.56	0.12375	3303.31	0.11371	3303.31	0.11196	3303.31	0.18208	3303.31	0.18482
3135.54	0.12841	3303.51	0.10769	3303.51	0.09941	3303.51	0.19727	3303.51	0.18961
3136.52	0.12954	3303.7	0.10551	3303.7	0.10913	3303.7	0.22546	3303.7	0.17327
3137.49	0.12694	3303.9	0.10952	3303.9	0.13388	3303.9	0.22942	3303.9	0.17116
3138.47	0.12432	3304.09	0.114	3304.09	0.13528	3304.09	0.23731	3304.09	0.19089
3139.45	0.126	3304.29	0.11418	3304.29	0.12478	3304.29	0.23236	3304.29	0.19188
3140.42	0.12594	3304.48	0.11375	3304.48	0.15135	3304.48	0.21762	3304.48	0.19127
3141.4	0.12256	3304.68	0.11698	3304.68	0.17694	3304.68	0.25491	3304.68	0.20687
3142.38	0.12882	3304.88	0.11848	3304.88	0.15734	3304.88	0.26765	3304.88	0.22132
3143.35	0.13758	3305.07	0.11577	3305.07	0.14876	3305.07	0.23952	3305.07	0.23494
3144.33	0.13617	3305.27	0.11449	3305.27	0.14307	3305.27	0.25031	3305.27	0.23689
3145.3	0.13033	3305.46	0.1183	3305.46	0.11412	3305.46	0.29006	3305.46	0.2155
3146.28	0.12945	3305.66	0.12131	3305.66	0.11985	3305.66	0.2465	3305.66	0.20381
3147.26	0.13368	3305.85	0.1175	3305.85	0.15844	3305.85	0.19209	3305.85	0.21262
3148.23	0.13247	3306.05	0.11535	3306.05	0.19072	3306.05	0.25496	3306.05	0.21851
3149.21	0.1297	3306.24	0.11893	3306.24	0.19563	3306.24	0.30038	3306.24	0.19603
3150.19	0.13073	3306.44	0.12073	3306.44	0.18024	3306.44	0.2798	3306.44	0.17106
3151.16	0.13024	3306.63	0.1212	3306.63	0.16671	3306.63	0.22381	3306.63	0.2004
3152.14	0.12754	3306.83	0.12252	3306.83	0.16345	3306.83	0.18714	3306.83	0.2351
3153.12	0.12737	3307.02	0.12308	3307.02	0.16967	3307.02	0.21795	3307.02	0.22819
3154.09	0.12753	3307.22	0.12153	3307.22	0.16365	3307.22	0.24154	3307.22	0.21532
3155.07	0.12278	3307.41	0.11814	3307.41	0.16834	3307.41	0.24117	3307.41	0.20771
3156.05	0.11768	3307.61	0.11667	3307.61	0.1915	3307.61	0.2356	3307.61	0.17477
3157.02	0.11896	3307.8	0.11791	3307.8	0.2096	3307.8	0.24065	3307.8	0.13397
3158	0.12826	3308	0.12167	3308	0.22793	3308	0.27262	3308	0.14947
3158.98	0.13894	3308.2	0.12452	3308.2	0.22434	3308.2	0.29235	3308.2	0.17982
3159.95	0.14351	3308.39	0.12455	3308.39	0.20471	3308.39	0.27502	3308.39	0.17636
3160.93	0.14118	3308.59	0.12488	3308.59	0.19685	3308.59	0.25922	3308.59	0.17328
3161.91	0.13927	3308.78	0.12589	3308.78	0.20141	3308.78	0.25902	3308.78	0.18231
3162.88	0.1398	3308.98	0.12605	3308.98	0.20572	3308.98	0.257	3308.98	0.20094
3163.86	0.13955	3309.17	0.12612	3309.17	0.19863	3309.17	0.25517	3309.17	0.20642
3164.84	0.14143	3309.37	0.12826	3309.37	0.18135	3309.37	0.24245	3309.37	0.196
3165.81	0.14337	3309.56	0.12949	3309.56	0.15762	3309.56	0.22197	3309.56	0.18882
3166.79	0.14286	3309.76	0.12964	3309.76	0.15694	3309.76	0.21755	3309.76	0.18484
3167.77	0.14188	3309.95	0.13029	3309.95	0.16975	3309.95	0.2166	3309.95	0.18869
3168.74	0.14461	3310.15	0.13017	3310.15	0.18754	3310.15	0.24425	3310.15	0.20342
3169.72	0.15268	3310.34	0.12945	3310.34	0.19956	3310.34	0.30577	3310.34	0.22492
3170.7	0.15395	3310.54	0.1295	3310.54	0.16935	3310.54	0.30745	3310.54	0.22927
3171.67	0.15101	3310.73	0.13284	3310.73	0.14133	3310.73	0.25	3310.73	0.21346
3172.65	0.1519	3310.93	0.13719	3310.93	0.16056	3310.93	0.22706	3310.93	0.21309
3173.62	0.14694	3311.12	0.13839	3311.12	0.16929	3311.12	0.2306	3311.12	0.24638
3174.6	0.14669	3311.32	0.14009	3311.32	0.15034	3311.32	0.22673	3311.32	0.26369
3175.58	0.15561	3311.52	0.14307	3311.52	0.15484	3311.52	0.20005	3311.52	0.23957
3176.55	0.16214	3311.71	0.14309	3311.71	0.16978	3311.71	0.13668	3311.71	0.23232
3177.53	0.1623	3311.91	0.14091	3311.91	0.18242	3311.91	0.12307	3311.91	0.23876
3178.51	0.15916	3312.1	0.1408	3312.1	0.18642	3312.1	0.17859	3312.1	0.2307
3179.48	0.15695	3312.3	0.14503	3312.3	0.18087	3312.3	0.22826	3312.3	0.21539
3180.46	0.15598	3312.49	0.14673	3312.49	0.18651	3312.49	0.27442	3312.49	0.19951
3181.44	0.15769	3312.69	0.14326	3312.69	0.18281	3312.69	0.3143	3312.69	0.18986
3182.41	0.15859	3312.88	0.14226	3312.88	0.15731	3312.88	0.29839	3312.88	0.1927
3183.39	0.16188	3313.08	0.14397	3313.08	0.14918	3313.08	0.25607	3313.08	0.21994
3184.37	0.16325	3313.27	0.14449	3313.27	0.1643	3313.27	0.237	3313.27	0.23195
3185.34	0.16234	3313.47	0.14649	3313.47	0.185	3313.47	0.21558	3313.47	0.23675
3186.32	0.16543	3313.66	0.14794	3313.66	0.21732	3313.66	0.23056	3313.66	0.26159
3187.3	0.16709	3313.86	0.14672	3313.86	0.24345	3313.86	0.28725	3313.86	0.25234
3188.27	0.17051	3314.05	0.14757	3314.05	0.24203	3314.05	0.2891	3314.05	0.22131
3189.25	0.17409	3314.25	0.14884	3314.25	0.20749	3314.25	0.23347	3314.25	0.22071
3190.23	0.17286	3314.45	0.15049	3314.45	0.18562	3314.45	0.19993	3314.45	0.22844
3191.2	0.1702	3314.64	0.15288	3314.64	0.19399	3314.64	0.20838	3314.64	0.20898
3192.18	0.17	3314.84	0.15457	3314.84	0.17738	3314.84	0.20001	3314.84	0.19724
3193.16	0.17295	3315.03	0.15577	3315.03	0.16804	3315.03	0.18449	3315.03	0.2106
3194.13	0.1787	3315.23	0.15575	3315.23	0.19705	3315.23	0.22645	3315.23	0.21437
3195.11	0.18687	3315.42	0.15682	3315.42	0.20285	3315.42	0.26401	3315.42	0.21959
3196.09	0.19059	3315.62	0.15681	3315.62	0.17614	3315.62	0.24083	3315.62	0.2357
3197.06	0.18884	3315.81	0.15729	3315.81	0.16219	3315.81	0.2244	3315.81	0.23321
3198.04	0.19232	3316.01	0.16038	3316.01	0.1643	3316.01	0.23669	3316.01	0.22432
3199.02	0.19757	3316.2	0.16116	3316.2	0.15845	3316.2	0.2714	3316.2	0.24582
3199.99	0.19317	3316.4	0.1619	3316.4	0.16054	3316.4	0.25975	3316.4	0.26821
3200.97	0.1882	3316.59	0.16519	3316.59	0.173	3316.59	0.21545	3316.59	0.26637
3201.95	0.18955	3316.79	0.17025	3316.79	0.18839	3316.79	0.24868	3316.79	0.25839
3202.92	0.19674	3316.98	0.17568	3316.98	0.21808	3316.98	0.308	3316.98	0.24097
3203.9	0.2082	3317.18	0.17574	3317.18	0.22602	3317.18	0.3128	3317.18	0.22879
3204.88	0.21519	3317.38	0.17321	3317.38	0.20641	3317.38	0.2815	3317.38	0.24044
3205.85	0.21357	3317.57	0.17638	3317.57	0.19877	3317.57	0.29526	3317.57	0.25949
3206.83	0.20749	3317.77	0.17949	3317.77	0.2199	3317.77	0.31082	3317.77	0.25748
3207.8	0.20712	3317.96	0.17568	3317.96	0.25226	3317.96	0.2639	3317.96	0.24769
3208.78	0.21047	3318.16	0.17469	3318.16	0.25451	3318.16	0.23987	3318.16	0.24758
3209.76	0.21239	3318.35	0.18296	3318.35	0.22014	3318.35	0.28172	3318.35	0.24508
3210.73	0.21495	3318.55	0.19253	3318.55	0.2016	3318.55	0.31187	3318.55	0.26145
3211.71	0.2177	3318.74	0.19428	3318.74	0.21737	3318.74	0.32676	3318.74	0.29363
3212.69	0.22418	3318.94	0.1907	3318.94	0.22082	3318.94	0.36466	3318.94	0.31472
3213.66	0.22833	3319.13	0.19206	3319.13	0.22117	3319.13	0.35428	3319.13	0.31921
3214.64	0.22904	3319.33	0.19488	3319.33	0.24963	3319.33	0.34981	3319.33	0.30882
3215.62	0.236	3319.52	0.19298	3319.52	0.27003	3319.52	0.37771	3319.52	0.29471
3216.59	0.24583	3319.72	0.19358	3319.72	0.25642	3319.72	0.36674	3319.72	0.27437
3217.57	0.25332	3319.91	0.20098	3319.91	0.24198	3319.91	0.3564	3319.91	0.2494
3218.55	0.25593	3320.11	0.20722	3320.11	0.2352	3320.11	0.34808	3320.11	0.26296
3219.52	0.25675	3320.3	0.2054	3320.3	0.23826	3320.3	0.35793	3320.3	0.29941
3220.5	0.26116	3320.5	0.20128	3320.5	0.26885	3320.5	0.36906	3320.5	0.30308
3221.48	0.26754	3320.7	0.20092	3320.7	0.26031	3320.7	0.34095	3320.7	0.29692
3222.45	0.27499	3320.89	0.20552	3320.89	0.22956	3320.89	0.3055	3320.89	0.28606
3223.43	0.27869	3321.09	0.21368	3321.09	0.23397	3321.09	0.31179	3321.09	0.27495
3224.41	0.27499	3321.28	0.21688	3321.28	0.2368	3321.28	0.32329	3321.28	0.28961
3225.38	0.27247	3321.48	0.2149	3321.48	0.25812	3321.48	0.28154	3321.48	0.30654
3226.36	0.27691	3321.67	0.21747	3321.67	0.28007	3321.67	0.30051	3321.67	0.29876
3227.34	0.28174	3321.87	0.22117	3321.87	0.26677	3321.87	0.39532	3321.87	0.29734
3228.31	0.28177	3322.06	0.22128	3322.06	0.2559	3322.06	0.40638	3322.06	0.33125
3229.29	0.28259	3322.26	0.22305	3322.26	0.23812	3322.26	0.35718	3322.26	0.36232
3230.27	0.28546	3322.45	0.2253	3322.45	0.22426	3322.45	0.36459	3322.45	0.36467
3231.24	0.28825	3322.65	0.22737	3322.65	0.25066	3322.65	0.36408	3322.65	0.37986
3232.22	0.29183	3322.84	0.23156	3322.84	0.25999	3322.84	0.32461	3322.84	0.39726
3233.2	0.29554	3323.04	0.23444	3323.04	0.26018	3323.04	0.32214	3323.04	0.3653
3234.17	0.30264	3323.23	0.23677	3323.23	0.28181	3323.23	0.35868	3323.23	0.33548
3235.15	0.30746	3323.43	0.24257	3323.43	0.28954	3323.43	0.3547	3323.43	0.35259
3236.12	0.30839	3323.62	0.24758	3323.62	0.29303	3323.62	0.34224	3323.62	0.3797
3237.1	0.31583	3323.82	0.24795	3323.82	0.29381	3323.82	0.37853	3323.82	0.38009
3238.08	0.32639	3324.02	0.24885	3324.02	0.28146	3324.02	0.39352	3324.02	0.36619
3239.05	0.33445	3324.21	0.25195	3324.21	0.29179	3324.21	0.3913	3324.21	0.35765
3240.03	0.34053	3324.41	0.25298	3324.41	0.31372	3324.41	0.39397	3324.41	0.37237
3241.01	0.34624	3324.6	0.25257	3324.6	0.307	3324.6	0.38415	3324.6	0.38785
3241.98	0.34858	3324.8	0.25672	3324.8	0.31864	3324.8	0.41352	3324.8	0.37249
3242.96	0.34837	3324.99	0.26426	3324.99	0.34797	3324.99	0.46553	3324.99	0.35995
3243.94	0.35374	3325.19	0.26716	3325.19	0.33861	3325.19	0.45519	3325.19	0.35011
3244.91	0.36092	3325.38	0.26623	3325.38	0.30737	3325.38	0.43756	3325.38	0.35695
3245.89	0.36664	3325.58	0.26705	3325.58	0.28944	3325.58	0.43738	3325.58	0.38137
3246.87	0.37388	3325.77	0.27317	3325.77	0.28115	3325.77	0.42582	3325.77	0.37396
3247.84	0.38105	3325.97	0.28025	3325.97	0.27315	3325.97	0.46174	3325.97	0.36705
3248.82	0.38664	3326.16	0.28114	3326.16	0.28123	3326.16	0.49576	3326.16	0.3764
3249.8	0.39329	3326.36	0.2812	3326.36	0.30536	3326.36	0.48618	3326.36	0.37441
3250.77	0.39925	3326.55	0.28488	3326.55	0.29444	3326.55	0.48425	3326.55	0.37131
3251.75	0.40461	3326.75	0.29149	3326.75	0.27784	3326.75	0.43273	3326.75	0.36103
3252.73	0.41146	3326.95	0.29906	3326.95	0.31522	3326.95	0.39061	3326.95	0.34166
3253.7	0.41534	3327.14	0.30202	3327.14	0.33251	3327.14	0.43569	3327.14	0.3337
3254.68	0.42183	3327.34	0.30092	3327.34	0.30162	3327.34	0.44778	3327.34	0.34403
3255.66	0.42718	3327.53	0.30266	3327.53	0.29735	3327.53	0.41638	3327.53	0.34333
3256.63	0.42542	3327.73	0.30959	3327.73	0.32185	3327.73	0.40538	3327.73	0.33743
3257.61	0.43197	3327.92	0.31339	3327.92	0.31508	3327.92	0.4116	3327.92	0.34956
3258.59	0.44726	3328.12	0.3162	3328.12	0.304	3328.12	0.44222	3328.12	0.35403
3259.56	0.45655	3328.31	0.32473	3328.31	0.30312	3328.31	0.4681	3328.31	0.35586
3260.54	0.46464	3328.51	0.33063	3328.51	0.27824	3328.51	0.47048	3328.51	0.36548
3261.52	0.4785	3328.7	0.33477	3328.7	0.28572	3328.7	0.47891	3328.7	0.37734
3262.49	0.49066	3328.9	0.34259	3328.9	0.30331	3328.9	0.48844	3328.9	0.3901
3263.47	0.49657	3329.09	0.34794	3329.09	0.30887	3329.09	0.50172	3329.09	0.39535
3264.45	0.50041	3329.29	0.34986	3329.29	0.34918	3329.29	0.48544	3329.29	0.40397
3265.42	0.50752	3329.48	0.35504	3329.48	0.38692	3329.48	0.44898	3329.48	0.41858
3266.4	0.51802	3329.68	0.3634	3329.68	0.39587	3329.68	0.45792	3329.68	0.42419
3267.38	0.52955	3329.88	0.37009	3329.88	0.38476	3329.88	0.43619	3329.88	0.42496
3268.35	0.53817	3330.07	0.37332	3330.07	0.38241	3330.07	0.38936	3330.07	0.43275
3269.33	0.54686	3330.27	0.37933	3330.27	0.40391	3330.27	0.4346	3330.27	0.45657
3270.3	0.55815	3330.46	0.3908	3330.46	0.41497	3330.46	0.48472	3330.46	0.47717
3271.28	0.56824	3330.66	0.39996	3330.66	0.41938	3330.66	0.48466	3330.66	0.47718
3272.26	0.57314	3330.85	0.40396	3330.85	0.43452	3330.85	0.49958	3330.85	0.47082
3273.23	0.57579	3331.05	0.40952	3331.05	0.4373	3331.05	0.50542	3331.05	0.47917
3274.21	0.58948	3331.24	0.41985	3331.24	0.44403	3331.24	0.54201	3331.24	0.49762
3275.19	0.61048	3331.44	0.42906	3331.44	0.45567	3331.44	0.59881	3331.44	0.48644
3276.16	0.62545	3331.63	0.43649	3331.63	0.46705	3331.63	0.59102	3331.63	0.46348
3277.14	0.63367	3331.83	0.44443	3331.83	0.48185	3331.83	0.5636	3331.83	0.47831
3278.12	0.63738	3332.02	0.45446	3332.02	0.47228	3332.02	0.58117	3332.02	0.51368
3279.09	0.64053	3332.22	0.46719	3332.22	0.45458	3332.22	0.58868	3332.22	0.53501
3280.07	0.64779	3332.41	0.47764	3332.41	0.4697	3332.41	0.5867	3332.41	0.55411
3281.05	0.66227	3332.61	0.48421	3332.61	0.5154	3332.61	0.63227	3332.61	0.5728
3282.02	0.67734	3332.8	0.49215	3332.8	0.53846	3332.8	0.66431	3332.8	0.58584
3283	0.68695	3333	0.50267	3333	0.53443	3333	0.66146	3333	0.60093
3283.98	0.69801	3333.2	0.51239	3333.2	0.55478	3333.2	0.63829	3333.2	0.60223
3284.95	0.71154	3333.39	0.52592	3333.39	0.5843	3333.39	0.64112	3333.39	0.59352
3285.93	0.72377	3333.59	0.54401	3333.59	0.58918	3333.59	0.68678	3333.59	0.59503
3286.91	0.73163	3333.78	0.55719	3333.78	0.5998	3333.78	0.7095	3333.78	0.6007
3287.88	0.7391	3333.98	0.56554	3333.98	0.62718	3333.98	0.73578	3333.98	0.60368
3288.86	0.75312	3334.17	0.57628	3334.17	0.63893	3334.17	0.75256	3334.17	0.62249
3289.84	0.76944	3334.37	0.59088	3334.37	0.6442	3334.37	0.73245	3334.37	0.66014
3290.81	0.78613	3334.56	0.60602	3334.56	0.68239	3334.56	0.74133	3334.56	0.69171
3291.79	0.80106	3334.76	0.61858	3334.76	0.72093	3334.76	0.75412	3334.76	0.70749
3292.77	0.81571	3334.95	0.63084	3334.95	0.70753	3334.95	0.75378	3334.95	0.70802
3293.74	0.83139	3335.15	0.64784	3335.15	0.68425	3335.15	0.74383	3335.15	0.70444
3294.72	0.83955	3335.34	0.66612	3335.34	0.70756	3335.34	0.75301	3335.34	0.73826
3295.7	0.84449	3335.54	0.68078	3335.54	0.74827	3335.54	0.80546	3335.54	0.77133
3296.67	0.85209	3335.73	0.69536	3335.73	0.7639	3335.73	0.78922	3335.73	0.75594
3297.65	0.86275	3335.93	0.7105	3335.93	0.77106	3335.93	0.75533	3335.93	0.77705
3298.62	0.8788	3336.12	0.72647	3336.12	0.78272	3336.12	0.77414	3336.12	0.83062
3299.6	0.89372	3336.32	0.74378	3336.32	0.80015	3336.32	0.74693	3336.32	0.85227
3300.58	0.90173	3336.52	0.76022	3336.52	0.8363	3336.52	0.78887	3336.52	0.86224
3301.55	0.90648	3336.71	0.77753	3336.71	0.84409	3336.71	0.92494	3336.71	0.86305
3302.53	0.91379	3336.91	0.79682	3336.91	0.84711	3336.91	0.92367	3336.91	0.86609
3303.51	0.92283	3337.1	0.81579	3337.1	0.89052	3337.1	0.82729	3337.1	0.87763
3304.48	0.93173	3337.3	0.83189	3337.3	0.90673	3337.3	0.82046	3337.3	0.88457
3305.46	0.94669	3337.49	0.8491	3337.49	0.87814	3337.49	0.88037	3337.49	0.89984
3306.44	0.96087	3337.69	0.87065	3337.69	0.8505	3337.69	0.89545	3337.69	0.93243
3307.41	0.96273	3337.88	0.88933	3337.88	0.88882	3337.88	0.9003	3337.88	0.94649
3308.39	0.96187	3338.08	0.90345	3338.08	0.95484	3338.08	0.93213	3338.08	0.93371
3309.37	0.9662	3338.27	0.91752	3338.27	0.95966	3338.27	0.94285	3338.27	0.93675
3310.34	0.97085	3338.47	0.93167	3338.47	0.95676	3338.47	0.9416	3338.47	0.94104
3311.32	0.97722	3338.66	0.94543	3338.66	0.97202	3338.66	0.9408	3338.66	0.94099
3312.3	0.98861	3338.86	0.95746	3338.86	0.96251	3338.86	0.92591	3338.86	0.95624
3313.27	0.99794	3339.05	0.96882	3339.05	0.96288	3339.05	0.91875	3339.05	0.98051
3314.25	0.99879	3339.25	0.98102	3339.25	0.9825	3339.25	0.97114	3339.25	1
3315.23	0.99748	3339.45	0.98758	3339.45	0.99436	3339.45	1	3339.45	0.98959
3316.2	1	3339.64	0.98948	3339.64	1	3339.64	0.95048	3339.64	0.96147
3317.18	0.99948	3339.84	0.99385	3339.84	0.99329	3339.84	0.93349	3339.84	0.95638
3318.16	0.98989	3340.03	0.99881	3340.03	0.95486	3340.03	0.93233	3340.03	0.98123
3319.13	0.97823	3340.23	1	3340.23	0.89382	3340.23	0.9035	3340.23	0.99284
3320.11	0.97309	3340.42	0.99292	3340.42	0.87015	3340.42	0.91672	3340.42	0.95632
3321.09	0.96917	3340.62	0.97879	3340.62	0.87304	3340.62	0.93138	3340.62	0.92073
3322.06	0.95998	3340.81	0.96683	3340.81	0.85687	3340.81	0.90318	3340.81	0.91718
3323.04	0.95028	3341.01	0.95804	3341.01	0.80275	3341.01	0.87962	3341.01	0.9087
3324.02	0.93895	3341.2	0.94198	3341.2	0.72332	3341.2	0.85836	3341.2	0.86757
3324.99	0.92134	3341.4	0.91742	3341.4	0.68597	3341.4	0.83514	3341.4	0.82053
3325.97	0.90564	3341.59	0.8905	3341.59	0.6923	3341.59	0.80692	3341.59	0.78375
3326.95	0.88973	3341.79	0.8617	3341.79	0.6669	3341.79	0.72896	3341.79	0.72949
3327.92	0.86661	3341.98	0.82854	3341.98	0.57838	3341.98	0.63078	3341.98	0.68738
3328.9	0.84421	3342.18	0.78958	3342.18	0.50199	3342.18	0.57466	3342.18	0.68503
3329.88	0.82151	3342.38	0.74527	3342.38	0.46751	3342.38	0.55981	3342.38	0.67991
3330.85	0.79265	3342.57	0.69465	3342.57	0.41591	3342.57	0.5614	3342.57	0.62339
3331.83	0.76434	3342.77	0.63974	3342.77	0.3472	3342.77	0.52094	3342.77	0.54505
3332.8	0.73985	3342.96	0.58468	3342.96	0.28352	3342.96	0.46987	3342.96	0.47277
3333.78	0.71545	3343.16	0.52656	3343.16	0.19715	3343.16	0.4207	3343.16	0.40327
3334.76	0.68925	3343.35	0.46518	3343.35	0.11653	3343.35	0.32144	3343.35	0.35291
3335.73	0.66014	3343.55	0.40442	3343.55	0.08201	3343.55	0.24686	3343.55	0.29495
3336.71	0.63121	3343.74	0.3405	3343.74	0.03645	3343.74	0.19703	3343.74	0.2194
3337.69	0.59804	3343.94	0.27193	3343.94	-0.04395	3343.94	0.15532	3343.94	0.15645
3338.66	0.55517	3344.13	0.20157	3344.13	-0.11912	3344.13	0.13207	3344.13	0.10531
3339.64	0.50709	3344.33	0.13105	3344.33	-0.17318	3344.33	0.04741	3344.33	0.03013
3340.62	0.44916	3344.52	0.06065	3344.52	-0.23363	3344.52	-0.02079	3344.52	-0.05969
3341.59	0.37614	3344.72	-0.01033	3344.72	-0.29292	3344.72	-0.03732	3344.72	-0.12224
3342.57	0.29228	3344.91	-0.08081	3344.91	-0.33501	3344.91	-0.08841	3344.91	-0.17679
3343.55	0.19153	3345.11	-0.15101	3345.11	-0.38736	3345.11	-0.16066	3345.11	-0.22947
3344.52	0.08137	3345.3	-0.2215	3345.3	-0.44651	3345.3	-0.24474	3345.3	-0.28035
3345.5	-0.01985	3345.5	-0.28978	3345.5	-0.49479	3345.5	-0.27646	3345.5	-0.35945
3346.48	-0.11062	3345.7	-0.35466	3345.7	-0.5202	3345.7	-0.2411	3345.7	-0.44115
3347.45	-0.18895	3345.89	-0.41765	3345.89	-0.56197	3345.89	-0.25666	3345.89	-0.49115
3348.43	-0.25632	3346.09	-0.47821	3346.09	-0.63371	3346.09	-0.34101	3346.09	-0.52746
3349.41	-0.31498	3346.28	-0.53597	3346.28	-0.66792	3346.28	-0.42954	3346.28	-0.5739
3350.38	-0.36197	3346.48	-0.58858	3346.48	-0.67256	3346.48	-0.4949	3346.48	-0.62542
3351.36	-0.40182	3346.67	-0.63797	3346.67	-0.69629	3346.67	-0.52875	3346.67	-0.66629
3352.34	-0.43961	3346.87	-0.6863	3346.87	-0.72923	3346.87	-0.53599	3346.87	-0.68601
3353.31	-0.47516	3347.06	-0.72987	3347.06	-0.75427	3347.06	-0.56379	3347.06	-0.69861
3354.29	-0.5137	3347.26	-0.76946	3347.26	-0.78791	3347.26	-0.64063	3347.26	-0.72437
3355.27	-0.55542	3347.45	-0.80534	3347.45	-0.80306	3347.45	-0.6921	3347.45	-0.76628
3356.24	-0.59265	3347.65	-0.83719	3347.65	-0.803	3347.65	-0.72902	3347.65	-0.81848
3357.22	-0.62328	3347.84	-0.8636	3347.84	-0.82944	3347.84	-0.7653	3347.84	-0.85268
3358.2	-0.6532	3348.04	-0.88464	3348.04	-0.84477	3348.04	-0.71037	3348.04	-0.8562
3359.17	-0.68795	3348.23	-0.9041	3348.23	-0.84186	3348.23	-0.69116	3348.23	-0.86604
3360.15	-0.72456	3348.43	-0.92107	3348.43	-0.85069	3348.43	-0.77759	3348.43	-0.90483
3361.12	-0.75731	3348.62	-0.93634	3348.62	-0.86638	3348.62	-0.84608	3348.62	-0.93883
3362.1	-0.78385	3348.82	-0.95016	3348.82	-0.87248	3348.82	-0.88819	3348.82	-0.93917
3363.08	-0.80403	3349.02	-0.95956	3349.02	-0.86169	3349.02	-0.91213	3349.02	-0.93046
3364.05	-0.82406	3349.21	-0.96506	3349.21	-0.83251	3349.21	-0.92612	3349.21	-0.93551
3365.03	-0.84509	3349.41	-0.96597	3349.41	-0.83551	3349.41	-0.91993	3349.41	-0.93191
3366.01	-0.86704	3349.6	-0.96298	3349.6	-0.86163	3349.6	-0.87041	3349.6	-0.91421
3366.98	-0.89136	3349.8	-0.96017	3349.8	-0.83216	3349.8	-0.82135	3349.8	-0.89987
3367.96	-0.91055	3349.99	-0.95751	3349.99	-0.80069	3349.99	-0.81203	3349.99	-0.9041
3368.94	-0.92374	3350.19	-0.95161	3350.19	-0.80637	3350.19	-0.85935	3350.19	-0.91471
3369.91	-0.93132	3350.38	-0.94366	3350.38	-0.81113	3350.38	-0.90237	3350.38	-0.88151
3370.89	-0.93933	3350.58	-0.93409	3350.58	-0.80302	3350.58	-0.88219	3350.58	-0.83956
3371.87	-0.95162	3350.77	-0.9225	3350.77	-0.78048	3350.77	-0.8452	3350.77	-0.836
3372.84	-0.96406	3350.97	-0.91175	3350.97	-0.75092	3350.97	-0.82533	3350.97	-0.82758
3373.82	-0.97165	3351.16	-0.8999	3351.16	-0.71482	3351.16	-0.81046	3351.16	-0.80293
3374.8	-0.9756	3351.36	-0.88289	3351.36	-0.6839	3351.36	-0.81741	3351.36	-0.79583
3375.77	-0.98194	3351.55	-0.8668	3351.55	-0.6779	3351.55	-0.81814	3351.55	-0.78948
3376.75	-0.98552	3351.75	-0.854	3351.75	-0.68253	3351.75	-0.78253	3351.75	-0.76098
3377.73	-0.98616	3351.95	-0.83841	3351.95	-0.67509	3351.95	-0.75645	3351.95	-0.74887
3378.7	-0.98764	3352.14	-0.82098	3352.14	-0.6608	3352.14	-0.71407	3352.14	-0.75434
3379.68	-0.98801	3352.34	-0.80307	3352.34	-0.65794	3352.34	-0.65199	3352.34	-0.7414
3380.66	-0.98635	3352.53	-0.7856	3352.53	-0.63362	3352.53	-0.63473	3352.53	-0.7156
3381.63	-0.98766	3352.73	-0.76914	3352.73	-0.58036	3352.73	-0.66559	3352.73	-0.70029
3382.61	-0.98575	3352.92	-0.75439	3352.92	-0.56338	3352.92	-0.69982	3352.92	-0.6801
3383.59	-0.97747	3353.12	-0.73807	3353.12	-0.58979	3353.12	-0.70495	3353.12	-0.6766
3384.56	-0.97526	3353.31	-0.7177	3353.31	-0.6096	3353.31	-0.68949	3353.31	-0.6826
3385.54	-0.97202	3353.51	-0.70028	3353.51	-0.58818	3353.51	-0.64289	3353.51	-0.65193
3386.52	-0.96111	3353.7	-0.68433	3353.7	-0.5469	3353.7	-0.60791	3353.7	-0.63114
3387.49	-0.95106	3353.9	-0.66911	3353.9	-0.53165	3353.9	-0.62794	3353.9	-0.61228
3388.47	-0.94634	3354.09	-0.65675	3354.09	-0.5425	3354.09	-0.64118	3354.09	-0.59861
3389.45	-0.94433	3354.29	-0.64052	3354.29	-0.55179	3354.29	-0.63731	3354.29	-0.60588
3390.42	-0.93993	3354.48	-0.62184	3354.48	-0.53803	3354.48	-0.64295	3354.48	-0.58512
3391.4	-0.93164	3354.68	-0.60624	3354.68	-0.52404	3354.68	-0.62736	3354.68	-0.54436
3392.38	-0.92132	3354.88	-0.59558	3354.88	-0.52545	3354.88	-0.58023	3354.88	-0.52123
3393.35	-0.91044	3355.07	-0.58735	3355.07	-0.50691	3355.07	-0.53385	3355.07	-0.53046
3394.33	-0.89966	3355.27	-0.57605	3355.27	-0.49376	3355.27	-0.53023	3355.27	-0.54358
3395.3	-0.88967	3355.46	-0.56143	3355.46	-0.4893	3355.46	-0.55725	3355.46	-0.5351
3396.28	-0.87523	3355.66	-0.5477	3355.66	-0.46782	3355.66	-0.58123	3355.66	-0.52381
3397.26	-0.8627	3355.85	-0.53381	3355.85	-0.45428	3355.85	-0.61567	3355.85	-0.52724
3398.23	-0.86108	3356.05	-0.52198	3356.05	-0.44289	3356.05	-0.58934	3356.05	-0.5187
3399.21	-0.85961	3356.24	-0.51679	3356.24	-0.44739	3356.24	-0.51929	3356.24	-0.50444
3400.19	-0.84939	3356.44	-0.50849	3356.44	-0.45107	3356.44	-0.52732	3356.44	-0.49182
3401.16	-0.83212	3356.63	-0.49689	3356.63	-0.42736	3356.63	-0.53972	3356.63	-0.4735
3402.14	-0.81705	3356.83	-0.48674	3356.83	-0.41349	3356.83	-0.47925	3356.83	-0.48133
3403.12	-0.80573	3357.02	-0.47688	3357.02	-0.41222	3357.02	-0.46774	3357.02	-0.48782
3404.09	-0.79313	3357.22	-0.47166	3357.22	-0.40086	3357.22	-0.50047	3357.22	-0.48822
3405.07	-0.78144	3357.41	-0.46572	3357.41	-0.37022	3357.41	-0.48242	3357.41	-0.49042
3406.05	-0.76912	3357.61	-0.45495	3357.61	-0.35066	3357.61	-0.48338	3357.61	-0.45755
3407.02	-0.75766	3357.8	-0.44567	3357.8	-0.35764	3357.8	-0.49319	3357.8	-0.4233
3408	-0.75011	3358	-0.43951	3358	-0.36526	3358	-0.46706	3358	-0.41714
3408.98	-0.74432	3358.2	-0.43113	3358.2	-0.3637	3358.2	-0.4498	3358.2	-0.42601
3409.95	-0.73728	3358.39	-0.42193	3358.39	-0.35875	3358.39	-0.43405	3358.39	-0.42804
3410.93	-0.72757	3358.59	-0.41561	3358.59	-0.36176	3358.59	-0.41837	3358.59	-0.40761
3411.91	-0.71646	3358.78	-0.40688	3358.78	-0.37197	3358.78	-0.46787	3358.78	-0.40142
3412.88	-0.70186	3358.98	-0.39764	3358.98	-0.3871	3358.98	-0.50684	3358.98	-0.40566
3413.86	-0.69008	3359.17	-0.38966	3359.17	-0.38051	3359.17	-0.44368	3359.17	-0.39035
3414.84	-0.68382	3359.37	-0.38089	3359.37	-0.35297	3359.37	-0.39385	3359.37	-0.37466
3415.81	-0.67224	3359.56	-0.373	3359.56	-0.32228	3359.56	-0.42217	3359.56	-0.35924
3416.79	-0.65819	3359.76	-0.36806	3359.76	-0.2995	3359.76	-0.43554	3359.76	-0.34676
3417.77	-0.64798	3359.95	-0.36535	3359.95	-0.33018	3359.95	-0.39849	3359.95	-0.36137
3418.74	-0.63896	3360.15	-0.35991	3360.15	-0.3485	3360.15	-0.38134	3360.15	-0.3742
3419.72	-0.62891	3360.34	-0.35159	3360.34	-0.31472	3360.34	-0.395	3360.34	-0.35942
3420.7	-0.61441	3360.54	-0.34317	3360.54	-0.29594	3360.54	-0.41404	3360.54	-0.3496
3421.67	-0.60015	3360.73	-0.33597	3360.73	-0.28025	3360.73	-0.41967	3360.73	-0.3431
3422.65	-0.59269	3360.93	-0.32916	3360.93	-0.27227	3360.93	-0.40958	3360.93	-0.32846
3423.62	-0.58633	3361.12	-0.32393	3361.12	-0.27874	3361.12	-0.39161	3361.12	-0.33296
3424.6	-0.57805	3361.32	-0.32144	3361.32	-0.27213	3361.32	-0.38253	3361.32	-0.3341
3425.58	-0.56967	3361.52	-0.31933	3361.52	-0.27609	3361.52	-0.40835	3361.52	-0.32251
3426.55	-0.56256	3361.71	-0.31595	3361.71	-0.28885	3361.71	-0.41794	3361.71	-0.33623
3427.53	-0.55859	3361.91	-0.31094	3361.91	-0.30936	3361.91	-0.38267	3361.91	-0.34392
3428.51	-0.55683	3362.1	-0.30737	3362.1	-0.30542	3362.1	-0.36509	3362.1	-0.32576
3429.48	-0.55041	3362.3	-0.30499	3362.3	-0.26491	3362.3	-0.38174	3362.3	-0.31867
3430.46	-0.53635	3362.49	-0.30012	3362.49	-0.27073	3362.49	-0.36137	3362.49	-0.31265
3431.44	-0.52317	3362.69	-0.29415	3362.69	-0.29789	3362.69	-0.33907	3362.69	-0.31552
3432.41	-0.5122	3362.88	-0.2904	3362.88	-0.29733	3362.88	-0.36973	3362.88	-0.33648
3433.39	-0.50361	3363.08	-0.28817	3363.08	-0.30146	3363.08	-0.40172	3363.08	-0.33365
3434.37	-0.49933	3363.27	-0.2832	3363.27	-0.3046	3363.27	-0.40527	3363.27	-0.32271
3435.34	-0.49593	3363.47	-0.27763	3363.47	-0.2818	3363.47	-0.38652	3363.47	-0.33201
3436.32	-0.49345	3363.66	-0.27692	3363.66	-0.28545	3363.66	-0.36922	3363.66	-0.33344
3437.3	-0.48859	3363.86	-0.27847	3363.86	-0.3128	3363.86	-0.3657	3363.86	-0.31614
3438.27	-0.48199	3364.05	-0.27645	3364.05	-0.29641	3364.05	-0.37932	3364.05	-0.31046
3439.25	-0.47415	3364.25	-0.27083	3364.25	-0.28075	3364.25	-0.39419	3364.25	-0.32004
3440.23	-0.46094	3364.45	-0.26547	3364.45	-0.30015	3364.45	-0.40587	3364.45	-0.32977
3441.2	-0.45058	3364.64	-0.26155	3364.64	-0.29609	3364.64	-0.41817	3364.64	-0.33145
3442.18	-0.4442	3364.84	-0.25911	3364.84	-0.26091	3364.84	-0.38971	3364.84	-0.31735
3443.16	-0.43642	3365.03	-0.25616	3365.03	-0.24767	3365.03	-0.33808	3365.03	-0.32403
3444.13	-0.43006	3365.23	-0.25328	3365.23	-0.26627	3365.23	-0.32197	3365.23	-0.34804
3445.11	-0.42058	3365.42	-0.2528	3365.42	-0.28266	3365.42	-0.34834	3365.42	-0.35403
3446.09	-0.41037	3365.62	-0.2518	3365.62	-0.27983	3365.62	-0.40496	3365.62	-0.34682
3447.06	-0.40469	3365.81	-0.2484	3365.81	-0.28128	3365.81	-0.42807	3365.81	-0.32604
3448.04	-0.40026	3366.01	-0.24342	3366.01	-0.27064	3366.01	-0.37506	3366.01	-0.31394
3449.02	-0.39787	3366.2	-0.24061	3366.2	-0.24073	3366.2	-0.33652	3366.2	-0.32178
3449.99	-0.39473	3366.4	-0.24086	3366.4	-0.24505	3366.4	-0.37237	3366.4	-0.34111
3450.97	-0.38913	3366.59	-0.23813	3366.59	-0.27333	3366.59	-0.3816	3366.59	-0.33222
3451.95	-0.38488	3366.79	-0.23357	3366.79	-0.28671	3366.79	-0.35055	3366.79	-0.30229
3452.92	-0.38182	3366.98	-0.2315	3366.98	-0.29573	3366.98	-0.34719	3366.98	-0.29905
3453.9	-0.37547	3367.18	-0.22892	3367.18	-0.28801	3367.18	-0.35033	3367.18	-0.30668
3454.88	-0.36934	3367.38	-0.22387	3367.38	-0.27161	3367.38	-0.32442	3367.38	-0.31093
3455.85	-0.37067	3367.57	-0.21823	3367.57	-0.25575	3367.57	-0.29936	3367.57	-0.30319
3456.83	-0.36679	3367.77	-0.21403	3367.77	-0.2266	3367.77	-0.30869	3367.77	-0.31554
3457.8	-0.35339	3367.96	-0.21267	3367.96	-0.22631	3367.96	-0.29727	3367.96	-0.3338
3458.78	-0.34464	3368.16	-0.21242	3368.16	-0.26342	3368.16	-0.29769	3368.16	-0.31858
3459.76	-0.34101	3368.35	-0.21035	3368.35	-0.26884	3368.35	-0.30213	3368.35	-0.29378
3460.73	-0.33906	3368.55	-0.20903	3368.55	-0.21405	3368.55	-0.27368	3368.55	-0.27677
3461.71	-0.33413	3368.74	-0.20664	3368.74	-0.18836	3368.74	-0.289	3368.74	-0.28057
3462.69	-0.32782	3368.94	-0.20141	3368.94	-0.22132	3368.94	-0.29423	3368.94	-0.29146
3463.66	-0.32652	3369.13	-0.19709	3369.13	-0.23961	3369.13	-0.26696	3369.13	-0.28859
3464.64	-0.32616	3369.33	-0.19339	3369.33	-0.23236	3369.33	-0.27732	3369.33	-0.26397
3465.62	-0.32018	3369.52	-0.19321	3369.52	-0.21612	3369.52	-0.29046	3369.52	-0.25598
3466.59	-0.30834	3369.72	-0.19351	3369.72	-0.20334	3369.72	-0.29464	3369.72	-0.27943
3467.57	-0.29825	3369.91	-0.18788	3369.91	-0.20854	3369.91	-0.29314	3369.91	-0.26698
3468.55	-0.29029	3370.11	-0.18316	3370.11	-0.21628	3370.11	-0.27613	3370.11	-0.24697
3469.52	-0.28618	3370.3	-0.18228	3370.3	-0.19992	3370.3	-0.26546	3370.3	-0.26282
3470.5	-0.28791	3370.5	-0.18111	3370.5	-0.17258	3370.5	-0.25775	3370.5	-0.26582
3471.48	-0.29166	3370.7	-0.18002	3370.7	-0.17213	3370.7	-0.26457	3370.7	-0.25838
3472.45	-0.2915	3370.89	-0.17955	3370.89	-0.19323	3370.89	-0.25959	3370.89	-0.25801
3473.43	-0.2865	3371.09	-0.17907	3371.09	-0.18864	3371.09	-0.23796	3371.09	-0.26405
3474.41	-0.28395	3371.28	-0.17862	3371.28	-0.16527	3371.28	-0.2688	3371.28	-0.26845
3475.38	-0.27821	3371.48	-0.17569	3371.48	-0.17496	3371.48	-0.29508	3371.48	-0.25763
3476.36	-0.26833	3371.67	-0.17108	3371.67	-0.18919	3371.67	-0.26898	3371.67	-0.25428
3477.34	-0.26142	3371.87	-0.16957	3371.87	-0.20443	3371.87	-0.25343	3371.87	-0.26455
3478.31	-0.25669	3372.06	-0.169	3372.06	-0.21897	3372.06	-0.29197	3372.06	-0.27291
3479.29	-0.25167	3372.26	-0.16855	3372.26	-0.20086	3372.26	-0.31356	3372.26	-0.26952
3480.27	-0.24989	3372.45	-0.17063	3372.45	-0.18342	3372.45	-0.25279	3372.45	-0.25709
3481.24	-0.25319	3372.65	-0.16928	3372.65	-0.18311	3372.65	-0.21942	3372.65	-0.23685
3482.22	-0.25515	3372.84	-0.16482	3372.84	-0.18158	3372.84	-0.24108	3372.84	-0.22922
3483.2	-0.254	3373.04	-0.16346	3373.04	-0.18043	3373.04	-0.23745	3373.04	-0.23223
3484.17	-0.24998	3373.23	-0.16382	3373.23	-0.19775	3373.23	-0.21469	3373.23	-0.21539
3485.15	-0.24603	3373.43	-0.16425	3373.43	-0.21649	3373.43	-0.22539	3373.43	-0.20111
3486.12	-0.24344	3373.62	-0.16131	3373.62	-0.20707	3373.62	-0.28774	3373.62	-0.19683
3487.1	-0.23716	3373.82	-0.15956	3373.82	-0.20089	3373.82	-0.31599	3373.82	-0.19674
3488.08	-0.22925	3374.02	-0.16357	3374.02	-0.22279	3374.02	-0.26174	3374.02	-0.21514
3489.05	-0.22895	3374.21	-0.16381	3374.21	-0.21059	3374.21	-0.23562	3374.21	-0.23462
3490.03	-0.23498	3374.41	-0.15992	3374.41	-0.16098	3374.41	-0.25739	3374.41	-0.2196
3491.01	-0.23444	3374.6	-0.15634	3374.6	-0.13336	3374.6	-0.22012	3374.6	-0.19253
3491.98	-0.23054	3374.8	-0.15315	3374.8	-0.13223	3374.8	-0.16917	3374.8	-0.1884
3492.96	-0.22746	3374.99	-0.15305	3374.99	-0.14519	3374.99	-0.19387	3374.99	-0.19442
3493.94	-0.22011	3375.19	-0.15372	3375.19	-0.16614	3375.19	-0.2168	3375.19	-0.20331
3494.91	-0.21888	3375.38	-0.15249	3375.38	-0.16644	3375.38	-0.19737	3375.38	-0.19648
3495.89	-0.2229	3375.58	-0.15333	3375.58	-0.1653	3375.58	-0.19124	3375.58	-0.17845
3496.87	-0.22242	3375.77	-0.15529	3375.77	-0.18189	3375.77	-0.20348	3375.77	-0.17485
3497.84	-0.21783	3375.97	-0.15441	3375.97	-0.17572	3375.97	-0.21883	3375.97	-0.16732
3498.82	-0.21532	3376.16	-0.15198	3376.16	-0.17243	3376.16	-0.21412	3376.16	-0.17059
3499.8	-0.21935	3376.36	-0.15065	3376.36	-0.1781	3376.36	-0.17086	3376.36	-0.19823
3500.77	-0.21946	3376.55	-0.15192	3376.55	-0.19636	3376.55	-0.1669	3376.55	-0.20045
3501.75	-0.21395	3376.75	-0.15197	3376.75	-0.21269	3376.75	-0.24095	3376.75	-0.1755
3502.73	-0.21267	3376.95	-0.15058	3376.95	-0.17737	3376.95	-0.29296	3376.95	-0.16246
3503.7	-0.20884	3377.14	-0.15077	3377.14	-0.1577	3377.14	-0.28087	3377.14	-0.1576
3504.68	-0.19804	3377.34	-0.14902	3377.34	-0.16506	3377.34	-0.25889	3377.34	-0.15659
3505.66	-0.19311	3377.53	-0.14384	3377.53	-0.15651	3377.53	-0.22965	3377.53	-0.17136
3506.63	-0.19373	3377.73	-0.13799	3377.73	-0.1605	3377.73	-0.2071	3377.73	-0.1881
3507.61	-0.19344	3377.92	-0.13718	3377.92	-0.19493	3377.92	-0.19685	3377.92	-0.17906
3508.59	-0.19098	3378.12	-0.14069	3378.12	-0.21022	3378.12	-0.19228	3378.12	-0.17054
3509.56	-0.18522	3378.31	-0.14149	3378.31	-0.16138	3378.31	-0.21259	3378.31	-0.1741
3510.54	-0.17899	3378.51	-0.14017	3378.51	-0.12246	3378.51	-0.20016	3378.51	-0.1703
3511.52	-0.17743	3378.7	-0.13942	3378.7	-0.12761	3378.7	-0.17612	3378.7	-0.17638
3512.49	-0.17501	3378.9	-0.13965	3378.9	-0.12404	3378.9	-0.20215	3378.9	-0.18397
3513.47	-0.16803	3379.09	-0.13828	3379.09	-0.12781	3379.09	-0.2343	3379.09	-0.16848
3514.45	-0.16827	3379.29	-0.13593	3379.29	-0.15086	3379.29	-0.23796	3379.29	-0.14658
3515.42	-0.17314	3379.48	-0.13466	3379.48	-0.15667	3379.48	-0.20039	3379.48	-0.13736
3516.4	-0.17614	3379.68	-0.13111	3379.68	-0.14975	3379.68	-0.16273	3379.68	-0.14252
3517.38	-0.17588	3379.88	-0.12794	3379.88	-0.1442	3379.88	-0.17056	3379.88	-0.15613
3518.35	-0.17	3380.07	-0.1279	3380.07	-0.12644	3380.07	-0.18009	3380.07	-0.17782
3519.33	-0.16784	3380.27	-0.12706	3380.27	-0.12203	3380.27	-0.19217	3380.27	-0.1957
3520.3	-0.17068	3380.46	-0.1257	3380.46	-0.13461	3380.46	-0.19106	3380.46	-0.16763
3521.28	-0.16798	3380.66	-0.12567	3380.66	-0.13442	3380.66	-0.18445	3380.66	-0.13711
3522.26	-0.1605	3380.85	-0.12424	3380.85	-0.1391	3380.85	-0.19776	3380.85	-0.14849
3523.23	-0.16215	3381.05	-0.12126	3381.05	-0.14337	3381.05	-0.17153	3381.05	-0.16194
3524.21	-0.16906	3381.24	-0.12069	3381.24	-0.14052	3381.24	-0.15336	3381.24	-0.17008
3525.19	-0.16794	3381.44	-0.12321	3381.44	-0.14087	3381.44	-0.18255	3381.44	-0.17106
3526.16	-0.16817	3381.63	-0.12616	3381.63	-0.13569	3381.63	-0.18523	3381.63	-0.16423
3527.14	-0.16984	3381.83	-0.1269	3381.83	-0.13977	3381.83	-0.20556	3381.83	-0.17519
3528.12	-0.16368	3382.02	-0.12354	3382.02	-0.14178	3382.02	-0.22504	3382.02	-0.19026
3529.09	-0.15944	3382.22	-0.12112	3382.22	-0.11678	3382.22	-0.16017	3382.22	-0.18439
3530.07	-0.162	3382.41	-0.12227	3382.41	-0.12366	3382.41	-0.15745	3382.41	-0.19346
3531.05	-0.16182	3382.61	-0.12301	3382.61	-0.15384	3382.61	-0.19998	3382.61	-0.21284
3532.02	-0.159	3382.8	-0.12077	3382.8	-0.15337	3382.8	-0.16411	3382.8	-0.1978
3533	-0.16181	3383	-0.11669	3383	-0.16529	3383	-0.15271	3383	-0.17355
3533.98	-0.16621	3383.2	-0.11679	3383.2	-0.17379	3383.2	-0.19562	3383.2	-0.18578
3534.95	-0.16368	3383.39	-0.11903	3383.39	-0.14314	3383.39	-0.23076	3383.39	-0.20818
3535.93	-0.16045	3383.59	-0.11848	3383.59	-0.09976	3383.59	-0.24374	3383.59	-0.19823
3536.91	-0.15807	3383.78	-0.11654	3383.78	-0.08184	3383.78	-0.21643	3383.78	-0.2005
3537.88	-0.15498	3383.98	-0.11506	3383.98	-0.11625	3383.98	-0.18153	3383.98	-0.21397
3538.86	-0.15347	3384.17	-0.11596	3384.17	-0.15624	3384.17	-0.19093	3384.17	-0.19567
3539.84	-0.1477	3384.37	-0.11669	3384.37	-0.13369	3384.37	-0.17793	3384.37	-0.16945
3540.81	-0.14267	3384.56	-0.11628	3384.56	-0.0901	3384.56	-0.12895	3384.56	-0.18217
3541.79	-0.14341	3384.76	-0.11879	3384.76	-0.09612	3384.76	-0.1439	3384.76	-0.21645
3542.77	-0.14358	3384.95	-0.12048	3384.95	-0.11859	3384.95	-0.17374	3384.95	-0.22161
3543.74	-0.14449	3385.15	-0.11928	3385.15	-0.12273	3385.15	-0.18046	3385.15	-0.21645
3544.72	-0.14792	3385.34	-0.11668	3385.34	-0.13957	3385.34	-0.20369	3385.34	-0.21856
3545.7	-0.14862	3385.54	-0.1135	3385.54	-0.16264	3385.54	-0.19179	3385.54	-0.21564
3546.67	-0.14646	3385.73	-0.11155	3385.73	-0.15544	3385.73	-0.17985	3385.73	-0.20861
3547.65	-0.14501	3385.93	-0.10855	3385.93	-0.13682	3385.93	-0.21346	3385.93	-0.20496
3548.62	-0.14429	3386.12	-0.10743	3386.12	-0.12949	3386.12	-0.24738	3386.12	-0.19828
3549.6	-0.14212	3386.32	-0.10925	3386.32	-0.11209	3386.32	-0.26913	3386.32	-0.21079
3550.58	-0.13887	3386.52	-0.10831	3386.52	-0.10031	3386.52	-0.28041	3386.52	-0.24102
3551.55	-0.13896	3386.71	-0.1063	3386.71	-0.14792	3386.71	-0.27374	3386.71	-0.25168
3552.53	-0.13838	3386.91	-0.10748	3386.91	-0.20422	3386.91	-0.26741	3386.91	-0.23905
3553.51	-0.13464	3387.1	-0.10924	3387.1	-0.1774	3387.1	-0.26427	3387.1	-0.21957
3554.48	-0.13124	3387.3	-0.11127	3387.3	-0.14221	3387.3	-0.23634	3387.3	-0.21851
3555.46	-0.12684	3387.49	-0.11291	3387.49	-0.15027	3387.49	-0.19318	3387.49	-0.21866
3556.44	-0.12587	3387.69	-0.10975	3387.69	-0.14855	3387.69	-0.16873	3387.69	-0.20447
3557.41	-0.12457	3387.88	-0.10747	3387.88	-0.1623	3387.88	-0.1682	3387.88	-0.19847
3558.39	-0.12094	3388.08	-0.10909	3388.08	-0.18145	3388.08	-0.19308	3388.08	-0.21228
3559.37	-0.12434	3388.27	-0.10929	3388.27	-0.17932	3388.27	-0.22471	3388.27	-0.24076
3560.34	-0.12966	3388.47	-0.10918	3388.47	-0.15825	3388.47	-0.2391	3388.47	-0.26207
3561.32	-0.13204	3388.66	-0.10935	3388.66	-0.13141	3388.66	-0.25187	3388.66	-0.24795
3562.3	-0.1297	3388.86	-0.10921	3388.86	-0.14323	3388.86	-0.25438	3388.86	-0.21302
3563.27	-0.12166	3389.05	-0.10806	3389.05	-0.17124	3389.05	-0.24933	3389.05	-0.18064
3564.25	-0.11942	3389.25	-0.10435	3389.25	-0.17395	3389.25	-0.25106	3389.25	-0.1661
3565.23	-0.12528	3389.45	-0.10167	3389.45	-0.15627	3389.45	-0.27946	3389.45	-0.20366
3566.2	-0.12687	3389.64	-0.10219	3389.64	-0.15149	3389.64	-0.31254	3389.64	-0.24487
3567.18	-0.12735	3389.84	-0.10516	3389.84	-0.1724	3389.84	-0.28065	3389.84	-0.23624
3568.16	-0.13145	3390.03	-0.10767	3390.03	-0.16598	3390.03	-0.26525	3390.03	-0.23271
3569.13	-0.12926	3390.23	-0.10707	3390.23	-0.12774	3390.23	-0.2666	3390.23	-0.24894
3570.11	-0.12277	3390.42	-0.10318	3390.42	-0.10188	3390.42	-0.23212	3390.42	-0.23624
3571.09	-0.12059	3390.62	-0.09999	3390.62	-0.10805	3390.62	-0.28699	3390.62	-0.20525
3572.06	-0.12076	3390.81	-0.10231	3390.81	-0.15581	3390.81	-0.34171	3390.81	-0.2095
3573.04	-0.11698	3391.01	-0.10599	3391.01	-0.18383	3391.01	-0.29956	3391.01	-0.23969
3574.02	-0.11258	3391.2	-0.10527	3391.2	-0.15703	3391.2	-0.28461	3391.2	-0.24706
3574.99	-0.10976	3391.4	-0.10137	3391.4	-0.14054	3391.4	-0.31298	3391.4	-0.23107
3575.97	-0.10866	3391.59	-0.10122	3391.59	-0.14884	3391.59	-0.30617	3391.59	-0.24107
3576.95	-0.10949	3391.79	-0.10403	3391.79	-0.15018	3391.79	-0.27052	3391.79	-0.27093
3577.92	-0.10786	3391.98	-0.10409	3391.98	-0.15527	3391.98	-0.2642	3391.98	-0.25731
3578.9	-0.11205	3392.18	-0.10395	3392.18	-0.17267	3392.18	-0.27336	3392.18	-0.2399
3579.88	-0.12019	3392.38	-0.10465	3392.38	-0.16586	3392.38	-0.27044	3392.38	-0.24743
3580.85	-0.12109	3392.57	-0.10526	3392.57	-0.14275	3392.57	-0.27145	3392.57	-0.23194
3581.83	-0.11884	3392.77	-0.10619	3392.77	-0.14347	3392.77	-0.29549	3392.77	-0.21879
3582.8	-0.1175	3392.96	-0.10556	3392.96	-0.16335	3392.96	-0.30707	3392.96	-0.23904
3583.78	-0.11535	3393.16	-0.10368	3393.16	-0.17449	3393.16	-0.26333	3393.16	-0.25981
3584.76	-0.11174	3393.35	-0.10316	3393.35	-0.14619	3393.35	-0.21439	3393.35	-0.25472
3585.73	-0.1111	3393.55	-0.10286	3393.55	-0.12449	3393.55	-0.22238	3393.55	-0.23926
3586.71	-0.11089	3393.74	-0.10014	3393.74	-0.14428	3393.74	-0.23353	3393.74	-0.22613
3587.69	-0.10768	3393.94	-0.0971	3393.94	-0.16284	3393.94	-0.26593	3393.94	-0.23359
3588.66	-0.10468	3394.13	-0.09828	3394.13	-0.17807	3394.13	-0.31642	3394.13	-0.25133
3589.64	-0.10539	3394.33	-0.1013	3394.33	-0.18882	3394.33	-0.29217	3394.33	-0.24581
3590.62	-0.10678	3394.52	-0.10062	3394.52	-0.18836	3394.52	-0.234	3394.52	-0.23027
3591.59	-0.10326	3394.72	-0.09694	3394.72	-0.17976	3394.72	-0.23893	3394.72	-0.21155
3592.57	-0.09869	3394.91	-0.09714	3394.91	-0.15128	3394.91	-0.28273	3394.91	-0.20832
3593.55	-0.09547	3395.11	-0.0987	3395.11	-0.12565	3395.11	-0.23248	3395.11	-0.22837
3594.52	-0.09524	3395.3	-0.09542	3395.3	-0.13938	3395.3	-0.17388	3395.3	-0.23778
3595.5	-0.09848	3395.5	-0.09484	3395.5	-0.16844	3395.5	-0.21194	3395.5	-0.21975
3596.48	-0.10123	3395.7	-0.09737	3395.7	-0.15151	3395.7	-0.21484	3395.7	-0.19862
3597.45	-0.10125	3395.89	-0.0969	3395.89	-0.13354	3395.89	-0.18515	3395.89	-0.21266
3598.43	-0.09853	3396.09	-0.09632	3396.09	-0.14696	3396.09	-0.24946	3396.09	-0.24096
3599.41	-0.09875	3396.28	-0.0963	3396.28	-0.15812	3396.28	-0.32293	3396.28	-0.25609
3600.38	-0.10421	3396.48	-0.09582	3396.48	-0.17177	3396.48	-0.27906	3396.48	-0.25336
3601.36	-0.10568	3396.67	-0.09513	3396.67	-0.16437	3396.67	-0.20339	3396.67	-0.23709
3602.34	-0.10198	3396.87	-0.09446	3396.87	-0.14237	3396.87	-0.24849	3396.87	-0.22559
3603.31	-0.09707	3397.06	-0.09669	3397.06	-0.15551	3397.06	-0.32979	3397.06	-0.20434
3604.29	-0.09213	3397.26	-0.09736	3397.26	-0.18844	3397.26	-0.29513	3397.26	-0.17554
3605.27	-0.09162	3397.45	-0.09288	3397.45	-0.18358	3397.45	-0.23349	3397.45	-0.17636
3606.24	-0.09482	3397.65	-0.09046	3397.65	-0.14697	3397.65	-0.20268	3397.65	-0.21203
3607.22	-0.0961	3397.84	-0.0938	3397.84	-0.11549	3397.84	-0.2043	3397.84	-0.22499
3608.2	-0.0958	3398.04	-0.09651	3398.04	-0.09889	3398.04	-0.2385	3398.04	-0.2185
3609.17	-0.09773	3398.23	-0.09501	3398.23	-0.10741	3398.23	-0.25351	3398.23	-0.23619
3610.15	-0.10133	3398.43	-0.09353	3398.43	-0.1414	3398.43	-0.22133	3398.43	-0.23055
3611.12	-0.1059	3398.62	-0.09142	3398.62	-0.16812	3398.62	-0.15273	3398.62	-0.21234
3612.1	-0.10518	3398.82	-0.08984	3398.82	-0.17032	3398.82	-0.15379	3398.82	-0.21689
3613.08	-0.09701	3399.02	-0.09125	3399.02	-0.15868	3399.02	-0.24877	3399.02	-0.20603
3614.05	-0.08981	3399.21	-0.09277	3399.21	-0.16009	3399.21	-0.27827	3399.21	-0.19837
3615.03	-0.09061	3399.41	-0.09338	3399.41	-0.17487	3399.41	-0.22098	3399.41	-0.21375
3616.01	-0.09554	3399.6	-0.09268	3399.6	-0.15007	3399.6	-0.21419	3399.6	-0.22878
3616.98	-0.09503	3399.8	-0.09188	3399.8	-0.12115	3399.8	-0.24867	3399.8	-0.24025
3617.96	-0.09289	3399.99	-0.08972	3399.99	-0.15684	3399.99	-0.27855	3399.99	-0.24673
3618.94	-0.09532	3400.19	-0.0886	3400.19	-0.19137	3400.19	-0.30684	3400.19	-0.24972
3619.91	-0.09633	3400.38	-0.09233	3400.38	-0.17915	3400.38	-0.271	3400.38	-0.25085
3620.89	-0.09116	3400.58	-0.09659	3400.58	-0.16619	3400.58	-0.21111	3400.58	-0.25325
3621.87	-0.08914	3400.77	-0.09693	3400.77	-0.17645	3400.77	-0.2027	3400.77	-0.24317
3622.84	-0.09165	3400.97	-0.09311	3400.97	-0.1997	3400.97	-0.21557	3400.97	-0.23515
3623.82	-0.08884	3401.16	-0.09012	3401.16	-0.20272	3401.16	-0.26464	3401.16	-0.2689
3624.8	-0.08368	3401.36	-0.08926	3401.36	-0.18332	3401.36	-0.28078	3401.36	-0.29098
3625.77	-0.08505	3401.55	-0.0883	3401.55	-0.17741	3401.55	-0.24936	3401.55	-0.26969
3626.75	-0.08617	3401.75	-0.08885	3401.75	-0.17972	3401.75	-0.24887	3401.75	-0.25997
3627.73	-0.08215	3401.95	-0.09128	3401.95	-0.16328	3401.95	-0.271	3401.95	-0.26203
3628.7	-0.08196	3402.14	-0.09357	3402.14	-0.1576	3402.14	-0.34021	3402.14	-0.27032
3629.68	-0.08513	3402.34	-0.09354	3402.34	-0.15372	3402.34	-0.371	3402.34	-0.29273
3630.66	-0.08535	3402.53	-0.09141	3402.53	-0.14446	3402.53	-0.3227	3402.53	-0.29712
3631.63	-0.07998	3402.73	-0.09026	3402.73	-0.16802	3402.73	-0.26196	3402.73	-0.27982
3632.61	-0.07666	3402.92	-0.08857	3402.92	-0.20109	3402.92	-0.26245	3402.92	-0.27725
3633.59	-0.08164	3403.12	-0.08689	3403.12	-0.23108	3403.12	-0.34686	3403.12	-0.28618
3634.56	-0.08638	3403.31	-0.08801	3403.31	-0.22051	3403.31	-0.35793	3403.31	-0.27757
3635.54	-0.08612	3403.51	-0.08943	3403.51	-0.18436	3403.51	-0.33409	3403.51	-0.2791
3636.52	-0.08421	3403.7	-0.09107	3403.7	-0.19717	3403.7	-0.34928	3403.7	-0.28892
3637.49	-0.08322	3403.9	-0.09147	3403.9	-0.21876	3403.9	-0.33635	3403.9	-0.29412
3638.47	-0.08332	3404.09	-0.09071	3404.09	-0.21777	3404.09	-0.34521	3404.09	-0.30841
3639.45	-0.08666	3404.29	-0.09276	3404.29	-0.22389	3404.29	-0.37714	3404.29	-0.31752
3640.42	-0.09057	3404.48	-0.09345	3404.48	-0.21309	3404.48	-0.37728	3404.48	-0.31242
3641.4	-0.09066	3404.68	-0.09309	3404.68	-0.16919	3404.68	-0.32287	3404.68	-0.29814
3642.38	-0.08998	3404.88	-0.09559	3404.88	-0.161	3404.88	-0.29223	3404.88	-0.3058
3643.35	-0.08744	3405.07	-0.09447	3405.07	-0.17809	3405.07	-0.29653	3405.07	-0.32043
3644.33	-0.08429	3405.27	-0.09167	3405.27	-0.17185	3405.27	-0.28576	3405.27	-0.3065
3645.3	-0.08647	3405.46	-0.09208	3405.46	-0.17599	3405.46	-0.32091	3405.46	-0.2764
3646.28	-0.08792	3405.66	-0.09069	3405.66	-0.20579	3405.66	-0.35068	3405.66	-0.26835
3647.26	-0.08684	3405.85	-0.0872	3405.85	-0.21628	3405.85	-0.32288	3405.85	-0.30492
3648.23	-0.08418	3406.05	-0.08691	3406.05	-0.18807	3406.05	-0.32133	3406.05	-0.32467
3649.21	-0.07921	3406.24	-0.08915	3406.24	-0.16499	3406.24	-0.3603	3406.24	-0.30039
3650.19	-0.07638	3406.44	-0.08889	3406.44	-0.16215	3406.44	-0.36595	3406.44	-0.28165
3651.16	-0.07603	3406.63	-0.08987	3406.63	-0.16814	3406.63	-0.36264	3406.63	-0.29666
3652.14	-0.08206	3406.83	-0.09066	3406.83	-0.17664	3406.83	-0.37188	3406.83	-0.32075
3653.12	-0.08707	3407.02	-0.08709	3407.02	-0.18684	3407.02	-0.3359	3407.02	-0.31266
3654.09	-0.08533	3407.22	-0.08748	3407.22	-0.18736	3407.22	-0.27692	3407.22	-0.28205
3655.07	-0.08238	3407.41	-0.09047	3407.41	-0.18008	3407.41	-0.27657	3407.41	-0.2712
3656.05	-0.07486	3407.61	-0.08999	3407.61	-0.196	3407.61	-0.30756	3407.61	-0.29737
3657.02	-0.06847	3407.8	-0.08709	3407.8	-0.21614	3407.8	-0.30053	3407.8	-0.32099
3658	-0.07272	3408	-0.0873	3408	-0.22627	3408	-0.31683	3408	-0.32533
3658.98	-0.08051	3408.2	-0.08876	3408.2	-0.23518	3408.2	-0.38659	3408.2	-0.33397
3659.95	-0.0817	3408.39	-0.08656	3408.39	-0.22012	3408.39	-0.42128	3408.39	-0.33291
3660.93	-0.07437	3408.59	-0.08863	3408.59	-0.19399	3408.59	-0.41537	3408.59	-0.31355
3661.91	-0.06915	3408.78	-0.09065	3408.78	-0.17779	3408.78	-0.35526	3408.78	-0.29355
3662.88	-0.07314	3408.98	-0.08988	3408.98	-0.17538	3408.98	-0.26653	3408.98	-0.2807
3663.86	-0.07458	3409.17	-0.09026	3409.17	-0.1988	3409.17	-0.27383	3409.17	-0.27894
3664.84	-0.07538	3409.37	-0.08988	3409.37	-0.20749	3409.37	-0.32731	3409.37	-0.28566
3665.81	-0.07777	3409.56	-0.09206	3409.56	-0.18661	3409.56	-0.35745	3409.56	-0.28579
3666.79	-0.07428	3409.76	-0.09374	3409.76	-0.17046	3409.76	-0.36224	3409.76	-0.29249
3667.77	-0.07072	3409.95	-0.09322	3409.95	-0.16361	3409.95	-0.35755	3409.95	-0.31343
3668.74	-0.07066	3410.15	-0.09492	3410.15	-0.16768	3410.15	-0.42004	3410.15	-0.32043
3669.72	-0.07609	3410.34	-0.09533	3410.34	-0.18102	3410.34	-0.48906	3410.34	-0.31759
3670.7	-0.08034	3410.54	-0.09409	3410.54	-0.19356	3410.54	-0.42849	3410.54	-0.31453
3671.67	-0.07674	3410.73	-0.09465	3410.73	-0.19505	3410.73	-0.34813	3410.73	-0.30988
3672.65	-0.07287	3410.93	-0.09365	3410.93	-0.19962	3410.93	-0.33478	3410.93	-0.30664
3673.62	-0.06865	3411.12	-0.09308	3411.12	-0.2051	3411.12	-0.30232	3411.12	-0.30391
3674.6	-0.06658	3411.32	-0.09549	3411.32	-0.20422	3411.32	-0.27486	3411.32	-0.30544
3675.58	-0.07098	3411.52	-0.09517	3411.52	-0.20594	3411.52	-0.2908	3411.52	-0.31126
3676.55	-0.07427	3411.71	-0.09024	3411.71	-0.21263	3411.71	-0.34739	3411.71	-0.32704
3677.53	-0.0704	3411.91	-0.08787	3411.91	-0.22051	3411.91	-0.41282	3411.91	-0.3378
3678.51	-0.06904	3412.1	-0.09174	3412.1	-0.21282	3412.1	-0.45419	3412.1	-0.33166
3679.48	-0.07263	3412.3	-0.09528	3412.3	-0.21216	3412.3	-0.46373	3412.3	-0.33426
3680.46	-0.06815	3412.49	-0.09529	3412.49	-0.21254	3412.49	-0.42622	3412.49	-0.33371
3681.44	-0.06582	3412.69	-0.09336	3412.69	-0.18592	3412.69	-0.41025	3412.69	-0.3268
3682.41	-0.06906	3412.88	-0.09091	3412.88	-0.17929	3412.88	-0.41509	3412.88	-0.33343
3683.39	-0.06451	3413.08	-0.09135	3413.08	-0.1747	3413.08	-0.3687	3413.08	-0.33758
3684.37	-0.06165	3413.27	-0.09385	3413.27	-0.14788	3413.27	-0.35144	3413.27	-0.32753
3685.34	-0.06265	3413.47	-0.09462	3413.47	-0.15015	3413.47	-0.40488	3413.47	-0.32329
3686.32	-0.05875	3413.66	-0.09494	3413.66	-0.15641	3413.66	-0.41422	3413.66	-0.32497
3687.3	-0.05797	3413.86	-0.09336	3413.86	-0.14345	3413.86	-0.39877	3413.86	-0.3009
3688.27	-0.06199	3414.05	-0.0901	3414.05	-0.1511	3414.05	-0.41298	3414.05	-0.28165
3689.25	-0.06297	3414.25	-0.09043	3414.25	-0.14579	3414.25	-0.38531	3414.25	-0.29799
3690.23	-0.06229	3414.45	-0.09013	3414.45	-0.11939	3414.45	-0.3238	3414.45	-0.3079
3691.2	-0.06261	3414.64	-0.08905	3414.64	-0.13582	3414.64	-0.29376	3414.64	-0.29206
3692.18	-0.06398	3414.84	-0.08904	3414.84	-0.17122	3414.84	-0.33544	3414.84	-0.2976
3693.16	-0.06762	3415.03	-0.08679	3415.03	-0.17217	3415.03	-0.39837	3415.03	-0.32198
3694.13	-0.0715	3415.23	-0.08571	3415.23	-0.14241	3415.23	-0.40234	3415.23	-0.31659
3695.11	-0.0699	3415.42	-0.08665	3415.42	-0.16404	3415.42	-0.38959	3415.42	-0.30051
3696.09	-0.06543	3415.62	-0.08561	3415.62	-0.22595	3415.62	-0.38288	3415.62	-0.29737
3697.06	-0.06333	3415.81	-0.08182	3415.81	-0.23769	3415.81	-0.36779	3415.81	-0.30351
3698.04	-0.06179	3416.01	-0.08262	3416.01	-0.21045	3416.01	-0.36643	3416.01	-0.3058
3699.02	-0.06251	3416.2	-0.08619	3416.2	-0.18081	3416.2	-0.35591	3416.2	-0.30688
3699.99	-0.06669	3416.4	-0.08584	3416.4	-0.17472	3416.4	-0.32315	3416.4	-0.31049
3700.97	-0.06907	3416.59	-0.08429	3416.59	-0.19717	3416.59	-0.30158	3416.59	-0.31543
3701.95	-0.06657	3416.79	-0.08252	3416.79	-0.21779	3416.79	-0.34173	3416.79	-0.33071
3702.92	-0.06344	3416.98	-0.08164	3416.98	-0.21001	3416.98	-0.36554	3416.98	-0.3302
3703.9	-0.06551	3417.18	-0.08022	3417.18	-0.19213	3417.18	-0.28894	3417.18	-0.32151
3704.88	-0.06826	3417.38	-0.0801	3417.38	-0.18215	3417.38	-0.25969	3417.38	-0.30147
3705.85	-0.06605	3417.57	-0.08336	3417.57	-0.19411	3417.57	-0.32403	3417.57	-0.27577
3706.83	-0.06613	3417.77	-0.08368	3417.77	-0.20918	3417.77	-0.33588	3417.77	-0.28846
3707.8	-0.06974	3417.96	-0.08243	3417.96	-0.19225	3417.96	-0.31209	3417.96	-0.29796
3708.78	-0.06857	3418.16	-0.08448	3418.16	-0.16351	3418.16	-0.30607	3418.16	-0.27991
3709.76	-0.06355	3418.35	-0.08547	3418.35	-0.14793	3418.35	-0.28879	3418.35	-0.26775
3710.73	-0.05955	3418.55	-0.08285	3418.55	-0.16301	3418.55	-0.30862	3418.55	-0.26055
3711.71	-0.06129	3418.74	-0.07808	3418.74	-0.16473	3418.74	-0.324	3418.74	-0.25941
3712.69	-0.06527	3418.94	-0.07393	3418.94	-0.14804	3418.94	-0.32373	3418.94	-0.26887
3713.66	-0.06011	3419.13	-0.07342	3419.13	-0.15461	3419.13	-0.34562	3419.13	-0.28687
3714.64	-0.05388	3419.33	-0.07493	3419.33	-0.15501	3419.33	-0.32411	3419.33	-0.30951
3715.62	-0.05704	3419.52	-0.07487	3419.52	-0.15665	3419.52	-0.2891	3419.52	-0.29662
3716.59	-0.06174	3419.72	-0.07309	3419.72	-0.17661	3419.72	-0.27962	3419.72	-0.27369
3717.57	-0.06451	3419.91	-0.0752	3419.91	-0.17632	3419.91	-0.26464	3419.91	-0.29833
3718.55	-0.06686	3420.11	-0.08047	3420.11	-0.16828	3420.11	-0.27424	3420.11	-0.31853
3719.52	-0.06707	3420.3	-0.08211	3420.3	-0.2001	3420.3	-0.32915	3420.3	-0.30966
3720.5	-0.06399	3420.5	-0.08025	3420.5	-0.21228	3420.5	-0.34702	3420.5	-0.3086
3721.48	-0.06013	3420.7	-0.07952	3420.7	-0.18116	3420.7	-0.32398	3420.7	-0.32572
3722.45	-0.06192	3420.89	-0.07885	3420.89	-0.17441	3420.89	-0.31304	3420.89	-0.34516
3723.43	-0.06596	3421.09	-0.07683	3421.09	-0.18678	3421.09	-0.31258	3421.09	-0.33086
3724.41	-0.06612	3421.28	-0.07676	3421.28	-0.18942	3421.28	-0.28428	3421.28	-0.30024
3725.38	-0.0675	3421.48	-0.07708	3421.48	-0.17533	3421.48	-0.26483	3421.48	-0.28914
3726.36	-0.06393	3421.67	-0.07815	3421.67	-0.13734	3421.67	-0.32606	3421.67	-0.29365
3727.34	-0.05254	3421.87	-0.07955	3421.87	-0.10173	3421.87	-0.32344	3421.87	-0.29034
3728.31	-0.04834	3422.06	-0.08084	3422.06	-0.10278	3422.06	-0.25251	3422.06	-0.2838
3729.29	-0.05297	3422.26	-0.08142	3422.26	-0.12277	3422.26	-0.23828	3422.26	-0.30085
3730.27	-0.0578	3422.45	-0.07968	3422.45	-0.1324	3422.45	-0.2636	3422.45	-0.31779
3731.24	-0.05826	3422.65	-0.07998	3422.65	-0.14016	3422.65	-0.3052	3422.65	-0.29665
3732.22	-0.05274	3422.84	-0.0801	3422.84	-0.16496	3422.84	-0.32164	3422.84	-0.27284
3733.2	-0.05011	3423.04	-0.07923	3423.04	-0.17177	3423.04	-0.31247	3423.04	-0.27282
3734.17	-0.05402	3423.23	-0.08058	3423.23	-0.16166	3423.23	-0.30904	3423.23	-0.2802
3735.15	-0.05609	3423.43	-0.08196	3423.43	-0.18091	3423.43	-0.30655	3423.43	-0.29938
3736.12	-0.0551	3423.62	-0.08027	3423.62	-0.20824	3423.62	-0.31549	3423.62	-0.29729
3737.1	-0.05384	3423.82	-0.07738	3423.82	-0.21529	3423.82	-0.35349	3423.82	-0.28147
3738.08	-0.05732	3424.02	-0.07647	3424.02	-0.19167	3424.02	-0.35235	3424.02	-0.28382
3739.05	-0.06243	3424.21	-0.07644	3424.21	-0.18145	3424.21	-0.28621	3424.21	-0.27996
3740.03	-0.05924	3424.41	-0.07547	3424.41	-0.20104	3424.41	-0.26123	3424.41	-0.26678
3741.01	-0.05217	3424.6	-0.07184	3424.6	-0.18787	3424.6	-0.30387	3424.6	-0.26831
3741.98	-0.05008	3424.8	-0.07158	3424.8	-0.16877	3424.8	-0.30354	3424.8	-0.28505
3742.96	-0.04914	3424.99	-0.07536	3424.99	-0.17294	3424.99	-0.27981	3424.99	-0.28679
3743.94	-0.04692	3425.19	-0.0761	3425.19	-0.179	3425.19	-0.29727	3425.19	-0.28231
3744.91	-0.04955	3425.38	-0.07479	3425.38	-0.18836	3425.38	-0.29732	3425.38	-0.30134
3745.89	-0.05246	3425.58	-0.07317	3425.58	-0.17136	3425.58	-0.28538	3425.58	-0.29988
3746.87	-0.05495	3425.77	-0.07158	3425.77	-0.14258	3425.77	-0.28232	3425.77	-0.26462
3747.84	-0.06272	3425.97	-0.07035	3425.97	-0.13925	3425.97	-0.27239	3425.97	-0.25927
3748.82	-0.0656	3426.16	-0.07099	3426.16	-0.12379	3426.16	-0.26628	3426.16	-0.27841
3749.8	-0.06377	3426.36	-0.07325	3426.36	-0.12592	3426.36	-0.27616	3426.36	-0.28813
3750.77	-0.06512	3426.55	-0.07412	3426.55	-0.164	3426.55	-0.27011	3426.55	-0.28636
3751.75	-0.06204	3426.75	-0.07332	3426.75	-0.17903	3426.75	-0.25238	3426.75	-0.27602
3752.73	-0.05875	3426.95	-0.07415	3426.95	-0.16885	3426.95	-0.25447	3426.95	-0.27103
3753.7	-0.0635	3427.14	-0.07523	3427.14	-0.15155	3427.14	-0.23224	3427.14	-0.27899
3754.68	-0.06666	3427.34	-0.07536	3427.34	-0.15866	3427.34	-0.20354	3427.34	-0.29721
3755.66	-0.06148	3427.53	-0.07692	3427.53	-0.1666	3427.53	-0.25998	3427.53	-0.30753
3756.63	-0.05915	3427.73	-0.07673	3427.73	-0.15313	3427.73	-0.31319	3427.73	-0.30642
3757.61	-0.06326	3427.92	-0.07577	3427.92	-0.16405	3427.92	-0.28011	3427.92	-0.29945
3758.59	-0.06013	3428.12	-0.0747	3428.12	-0.16805	3428.12	-0.28046	3428.12	-0.28527
3759.56	-0.05413	3428.31	-0.07349	3428.31	-0.1428	3428.31	-0.32315	3428.31	-0.28651
3760.54	-0.05284	3428.51	-0.07222	3428.51	-0.13757	3428.51	-0.31274	3428.51	-0.29145
3761.52	-0.05459	3428.7	-0.07061	3428.7	-0.1446	3428.7	-0.25467	3428.7	-0.28434
3762.49	-0.05822	3428.9	-0.07408	3428.9	-0.13643	3428.9	-0.23482	3428.9	-0.29201
3763.47	-0.05632	3429.09	-0.07638	3429.09	-0.13233	3429.09	-0.26953	3429.09	-0.29672
3764.45	-0.05127	3429.29	-0.0747	3429.29	-0.14135	3429.29	-0.27709	3429.29	-0.27314
3765.42	-0.0489	3429.48	-0.07462	3429.48	-0.15583	3429.48	-0.25472	3429.48	-0.2577
3766.4	-0.0518	3429.68	-0.07156	3429.68	-0.16198	3429.68	-0.2522	3429.68	-0.25422
3767.38	-0.05832	3429.88	-0.06803	3429.88	-0.15319	3429.88	-0.2698	3429.88	-0.23671
3768.35	-0.05803	3430.07	-0.06948	3430.07	-0.15602	3430.07	-0.298	3430.07	-0.24438
3769.33	-0.05205	3430.27	-0.07055	3430.27	-0.1585	3430.27	-0.30053	3430.27	-0.26881
3770.3	-0.05316	3430.46	-0.06995	3430.46	-0.15235	3430.46	-0.26592	3430.46	-0.25748
3771.28	-0.05745	3430.66	-0.07029	3430.66	-0.13191	3430.66	-0.23176	3430.66	-0.23207
3772.26	-0.05309	3430.85	-0.07101	3430.85	-0.12048	3430.85	-0.22722	3430.85	-0.21157
3773.23	-0.04928	3431.05	-0.06977	3431.05	-0.15602	3431.05	-0.26509	3431.05	-0.21679
3774.21	-0.05098	3431.24	-0.06762	3431.24	-0.16548	3431.24	-0.29254	3431.24	-0.25421
3775.19	-0.05107	3431.44	-0.0711	3431.44	-0.16177	3431.44	-0.25948	3431.44	-0.25556
3776.16	-0.05322	3431.63	-0.07464	3431.63	-0.17668	3431.63	-0.22403	3431.63	-0.23381
3777.14	-0.05648	3431.83	-0.07296	3431.83	-0.17318	3431.83	-0.23075	3431.83	-0.24453
3778.12	-0.05394	3432.02	-0.07332	3432.02	-0.16454	3432.02	-0.26753	3432.02	-0.25002
3779.09	-0.04752	3432.22	-0.07564	3432.22	-0.15855	3432.22	-0.3163	3432.22	-0.22507
3780.07	-0.04964	3432.41	-0.0748	3432.41	-0.16401	3432.41	-0.32939	3432.41	-0.2087
3781.05	-0.05533	3432.61	-0.07066	3432.61	-0.18089	3432.61	-0.30887	3432.61	-0.24041
3782.02	-0.04991	3432.8	-0.06793	3432.8	-0.19068	3432.8	-0.28978	3432.8	-0.27528
3783	-0.0498	3433	-0.06758	3433	-0.17016	3433	-0.28255	3433	-0.27102
3783.98	-0.05738	3433.2	-0.06872	3433.2	-0.13245	3433.2	-0.26841	3433.2	-0.24941
3784.95	-0.05284	3433.39	-0.0725	3433.39	-0.11723	3433.39	-0.21351	3433.39	-0.24016
3785.93	-0.04596	3433.59	-0.07325	3433.59	-0.12517	3433.59	-0.18291	3433.59	-0.2449
3786.91	-0.04829	3433.78	-0.07104	3433.78	-0.1588	3433.78	-0.2165	3433.78	-0.24389
3787.88	-0.05055	3433.98	-0.07144	3433.98	-0.19008	3433.98	-0.25004	3433.98	-0.25001
3788.86	-0.04953	3434.17	-0.07219	3434.17	-0.2064	3434.17	-0.27413	3434.17	-0.25597
3789.84	-0.05133	3434.37	-0.0733	3434.37	-0.20807	3434.37	-0.27603	3434.37	-0.26483
3790.81	-0.05605	3434.56	-0.07536	3434.56	-0.18579	3434.56	-0.26324	3434.56	-0.28286
3791.79	-0.05756	3434.76	-0.07548	3434.76	-0.17693	3434.76	-0.28626	3434.76	-0.28045
3792.77	-0.05572	3434.95	-0.07475	3434.95	-0.15737	3434.95	-0.32253	3434.95	-0.27257
3793.74	-0.05481	3435.15	-0.07579	3435.15	-0.14385	3435.15	-0.31152	3435.15	-0.29601
3794.72	-0.05272	3435.34	-0.07676	3435.34	-0.17605	3435.34	-0.2936	3435.34	-0.31921
3795.7	-0.0462	3435.54	-0.07524	3435.54	-0.17839	3435.54	-0.30875	3435.54	-0.29883
3796.67	-0.04252	3435.73	-0.07537	3435.73	-0.1776	3435.73	-0.28426	3435.73	-0.27711
3797.65	-0.04021	3435.93	-0.07753	3435.93	-0.22381	3435.93	-0.25222	3435.93	-0.28847
3798.62	-0.0349	3436.12	-0.07806	3436.12	-0.22304	3436.12	-0.27379	3436.12	-0.28675
3799.6	-0.03665	3436.32	-0.07767	3436.32	-0.18082	3436.32	-0.2843	3436.32	-0.27992
3800.58	-0.04302	3436.52	-0.07785	3436.52	-0.15694	3436.52	-0.27919	3436.52	-0.30044
3801.55	-0.04455	3436.71	-0.07784	3436.71	-0.14929	3436.71	-0.2953	3436.71	-0.29744
3802.53	-0.0453	3436.91	-0.07703	3436.91	-0.17057	3436.91	-0.30404	3436.91	-0.28358
3803.51	-0.04504	3437.1	-0.07613	3437.1	-0.19368	3437.1	-0.29326	3437.1	-0.29328
3804.48	-0.04083	3437.3	-0.07305	3437.3	-0.19745	3437.3	-0.28981	3437.3	-0.30069
3805.46	-0.03909	3437.49	-0.07119	3437.49	-0.17344	3437.49	-0.31369	3437.49	-0.3072
3806.44	-0.0403	3437.69	-0.07468	3437.69	-0.13486	3437.69	-0.31011	3437.69	-0.31308
3807.41	-0.0387	3437.88	-0.07607	3437.88	-0.14446	3437.88	-0.29712	3437.88	-0.29117
3808.39	-0.03622	3438.08	-0.07399	3438.08	-0.17818	3438.08	-0.31169	3438.08	-0.26386
3809.37	-0.03728	3438.27	-0.07353	3438.27	-0.17744	3438.27	-0.32077	3438.27	-0.2696
3810.34	-0.04273	3438.47	-0.07193	3438.47	-0.16091	3438.47	-0.30987	3438.47	-0.28362
3811.32	-0.05038	3438.66	-0.07123	3438.66	-0.16247	3438.66	-0.28459	3438.66	-0.29943
3812.3	-0.0525	3438.86	-0.07448	3438.86	-0.16052	3438.86	-0.30722	3438.86	-0.31052
3813.27	-0.04903	3439.05	-0.07633	3439.05	-0.14767	3439.05	-0.31997	3439.05	-0.29453
3814.25	-0.04725	3439.25	-0.07423	3439.25	-0.14835	3439.25	-0.27466	3439.25	-0.2768
3815.23	-0.0516	3439.45	-0.07123	3439.45	-0.15909	3439.45	-0.26461	3439.45	-0.27706
3816.2	-0.05576	3439.64	-0.07034	3439.64	-0.17328	3439.64	-0.2754	3439.64	-0.28349
3817.18	-0.05199	3439.84	-0.06838	3439.84	-0.19319	3439.84	-0.26293	3439.84	-0.2806
3818.16	-0.04844	3440.03	-0.0652	3440.03	-0.20196	3440.03	-0.25016	3440.03	-0.27083
3819.13	-0.04701	3440.23	-0.06507	3440.23	-0.17874	3440.23	-0.24164	3440.23	-0.27241
3820.11	-0.0427	3440.42	-0.06485	3440.42	-0.15145	3440.42	-0.237	3440.42	-0.28742
3821.09	-0.04087	3440.62	-0.0644	3440.62	-0.15571	3440.62	-0.21306	3440.62	-0.2813
3822.06	-0.04429	3440.81	-0.06879	3440.81	-0.194	3440.81	-0.19448	3440.81	-0.24511
3823.04	-0.04955	3441.01	-0.07414	3441.01	-0.19589	3441.01	-0.21087	3441.01	-0.23624
3824.02	-0.05063	3441.2	-0.07311	3441.2	-0.13738	3441.2	-0.24676	3441.2	-0.26946
3824.99	-0.04324	3441.4	-0.06911	3441.4	-0.09649	3441.4	-0.26596	3441.4	-0.27963
3825.97	-0.03673	3441.59	-0.06752	3441.59	-0.09522	3441.59	-0.23157	3441.59	-0.2532
3826.95	-0.03347	3441.79	-0.06736	3441.79	-0.12164	3441.79	-0.21658	3441.79	-0.24638
3827.92	-0.03288	3441.98	-0.06741	3441.98	-0.16152	3441.98	-0.24885	3441.98	-0.26675
3828.9	-0.04165	3442.18	-0.06719	3442.18	-0.17145	3442.18	-0.27716	3442.18	-0.2756
3829.88	-0.04717	3442.38	-0.0671	3442.38	-0.15845	3442.38	-0.28081	3442.38	-0.27018
3830.85	-0.04272	3442.57	-0.06743	3442.57	-0.14692	3442.57	-0.23895	3442.57	-0.27999
3831.83	-0.03984	3442.77	-0.068	3442.77	-0.13224	3442.77	-0.19937	3442.77	-0.29508
3832.8	-0.03389	3442.96	-0.06883	3442.96	-0.13522	3442.96	-0.22864	3442.96	-0.29905
3833.78	-0.02773	3443.16	-0.06785	3443.16	-0.14768	3443.16	-0.27056	3443.16	-0.30102
3834.76	-0.03203	3443.35	-0.06708	3443.35	-0.1473	3443.35	-0.269	3443.35	-0.30685
3835.73	-0.03795	3443.55	-0.06919	3443.55	-0.15522	3443.55	-0.26271	3443.55	-0.30947
3836.71	-0.04187	3443.74	-0.06888	3443.74	-0.1563	3443.74	-0.2616	3443.74	-0.29747
3837.69	-0.0422	3443.94	-0.06866	3443.94	-0.14817	3443.94	-0.24791	3443.94	-0.27369
3838.66	-0.04125	3444.13	-0.06965	3444.13	-0.17076	3444.13	-0.19371	3444.13	-0.25475
3839.64	-0.04332	3444.33	-0.06523	3444.33	-0.18442	3444.33	-0.18244	3444.33	-0.26506
3840.62	-0.04555	3444.52	-0.06424	3444.52	-0.16487	3444.52	-0.27384	3444.52	-0.27848
3841.59	-0.04356	3444.72	-0.06983	3444.72	-0.15166	3444.72	-0.31889	3444.72	-0.27799
3842.57	-0.03654	3444.91	-0.07062	3444.91	-0.14597	3444.91	-0.286	3444.91	-0.27867
3843.55	-0.03419	3445.11	-0.06572	3445.11	-0.12204	3445.11	-0.26384	3445.11	-0.2635
3844.52	-0.03506	3445.3	-0.06168	3445.3	-0.09939	3445.3	-0.27217	3445.3	-0.24901

## Sheet: Fig 1c
Magnetic Field (G)	Intensity	Magnetic Field (G)	Intensity	Magnetic Field (G)	Intensity	Magnetic Field (G)	Intensity	Magnetic Field (G)	Intensity	Magnetic Field (G)	Intensity
DA/Py Ratio	0.1		0.3		0.6		1.2		1.8		2.3
3245.12	-0.0601	3245.55	-0.00804	3245.55	0.05155	3245.55	0.08485	3245.55	0.07386	3245.55	0.09954
3246.09	-0.05596	3245.75	-0.00395	3245.75	0.04635	3245.75	0.0818	3245.75	0.07612	3245.75	0.09632
3247.07	-0.04522	3245.94	-0.000588762	3245.94	0.04494	3245.94	0.07974	3245.94	0.0796	3245.94	0.0977
3248.05	-0.04858	3246.14	0.00108	3246.14	0.04062	3246.14	0.07983	3246.14	0.0798	3246.14	0.10419
3249.02	-0.05266	3246.33	0.00536	3246.33	0.03449	3246.33	0.0807	3246.33	0.07072	3246.33	0.10165
3250	-0.04773	3246.53	0.00951	3246.53	0.0343	3246.53	0.07997	3246.53	0.06735	3246.53	0.1013
3250.98	-0.0434	3246.72	0.00621	3246.72	0.03582	3246.72	0.08086	3246.72	0.07003	3246.72	0.10702
3251.95	-0.04371	3246.92	0.00157	3246.92	0.03694	3246.92	0.08446	3246.92	0.0655	3246.92	0.1094
3252.93	-0.04656	3247.11	0.00573	3247.11	0.03764	3247.11	0.08227	3247.11	0.06489	3247.11	0.10188
3253.91	-0.04643	3247.31	0.00784	3247.31	0.04088	3247.31	0.0784	3247.31	0.06686	3247.31	0.09334
3254.88	-0.04718	3247.5	0.00772	3247.5	0.04641	3247.5	0.082	3247.5	0.06907	3247.5	0.09918
3255.86	-0.05054	3247.7	0.00789	3247.7	0.04735	3247.7	0.08748	3247.7	0.07245	3247.7	0.10654
3256.84	-0.04826	3247.89	0.00118	3247.89	0.04222	3247.89	0.08648	3247.89	0.06903	3247.89	0.10771
3257.81	-0.04343	3248.09	0.000585151	3248.09	0.03713	3248.09	0.08218	3248.09	0.06773	3248.09	0.10547
3258.79	-0.04194	3248.28	0.00415	3248.28	0.03492	3248.28	0.0803	3248.28	0.07339	3248.28	0.10232
3259.77	-0.04309	3248.48	0.00257	3248.48	0.03956	3248.48	0.07701	3248.48	0.07366	3248.48	0.10216
3260.74	-0.04963	3248.68	-0.00201	3248.68	0.04577	3248.68	0.07166	3248.68	0.06442	3248.68	0.1027
3261.72	-0.05548	3248.87	-0.00739	3248.87	0.0444	3248.87	0.07147	3248.87	0.05998	3248.87	0.10028
3262.7	-0.05434	3249.07	-0.00279	3249.07	0.0414	3249.07	0.07598	3249.07	0.06155	3249.07	0.1002
3263.67	-0.059	3249.26	0.00465	3249.26	0.04412	3249.26	0.07794	3249.26	0.06392	3249.26	0.1073
3264.65	-0.06792	3249.46	0.00408	3249.46	0.05034	3249.46	0.08257	3249.46	0.07239	3249.46	0.10981
3265.62	-0.06632	3249.65	0.00641	3249.65	0.05332	3249.65	0.0905	3249.65	0.07454	3249.65	0.10722
3266.6	-0.06126	3249.85	0.00683	3249.85	0.05336	3249.85	0.08977	3249.85	0.0681	3249.85	0.10753
3267.58	-0.05427	3250.04	-0.00295	3250.04	0.04995	3250.04	0.08484	3250.04	0.06807	3250.04	0.10486
3268.55	-0.04777	3250.24	-0.00724	3250.24	0.04299	3250.24	0.08291	3250.24	0.07253	3250.24	0.10051
3269.53	-0.04858	3250.43	0.00139	3250.43	0.03995	3250.43	0.07905	3250.43	0.07854	3250.43	0.09918
3270.51	-0.05419	3250.63	0.00937	3250.63	0.04089	3250.63	0.07926	3250.63	0.07832	3250.63	0.10247
3271.48	-0.05361	3250.82	0.00548	3250.82	0.04122	3250.82	0.08561	3250.82	0.07038	3250.82	0.11313
3272.46	-0.04456	3251.02	0.00278	3251.02	0.04459	3251.02	0.08529	3251.02	0.06852	3251.02	0.11911
3273.44	-0.04473	3251.21	0.00834	3251.21	0.04995	3251.21	0.08255	3251.21	0.07124	3251.21	0.11603
3274.41	-0.04793	3251.41	0.00855	3251.41	0.05504	3251.41	0.08616	3251.41	0.07413	3251.41	0.11372
3275.39	-0.04815	3251.6	0.0065	3251.6	0.05329	3251.6	0.08938	3251.6	0.07196	3251.6	0.1119
3276.37	-0.04854	3251.8	0.0038	3251.8	0.04596	3251.8	0.08246	3251.8	0.06666	3251.8	0.10826
3277.34	-0.04662	3252	0.000532197	3252	0.04475	3252	0.07003	3252	0.0715	3252	0.11205
3278.32	-0.04816	3252.19	0.00202	3252.19	0.04811	3252.19	0.06962	3252.19	0.07969	3252.19	0.12219
3279.3	-0.05043	3252.39	0.0045	3252.39	0.04947	3252.39	0.07909	3252.39	0.07467	3252.39	0.12347
3280.27	-0.05521	3252.58	0.00465	3252.58	0.04921	3252.58	0.0878	3252.58	0.06441	3252.58	0.11535
3281.25	-0.06187	3252.78	0.00792	3252.78	0.05279	3252.78	0.0915	3252.78	0.06445	3252.78	0.10596
3282.23	-0.06245	3252.97	0.01605	3252.97	0.05348	3252.97	0.08922	3252.97	0.07362	3252.97	0.10299
3283.2	-0.05815	3253.17	0.01414	3253.17	0.05046	3253.17	0.08864	3253.17	0.07568	3253.17	0.10654
3284.18	-0.05503	3253.36	0.0071	3253.36	0.0527	3253.36	0.09202	3253.36	0.0702	3253.36	0.10529
3285.16	-0.05308	3253.56	0.0042	3253.56	0.04918	3253.56	0.09589	3253.56	0.07812	3253.56	0.10232
3286.13	-0.05313	3253.75	-0.00287	3253.75	0.0395	3253.75	0.09201	3253.75	0.08369	3253.75	0.11231
3287.11	-0.0551	3253.95	-0.00777	3253.95	0.03995	3253.95	0.08035	3253.95	0.07033	3253.95	0.1254
3288.09	-0.05302	3254.14	-0.00478	3254.14	0.04387	3254.14	0.07944	3254.14	0.0637	3254.14	0.12949
3289.06	-0.05313	3254.34	0.0022	3254.34	0.04392	3254.34	0.09065	3254.34	0.07606	3254.34	0.12319
3290.04	-0.05365	3254.53	0.00884	3254.53	0.04538	3254.53	0.091	3254.53	0.09034	3254.53	0.10963
3291.02	-0.05277	3254.73	0.00902	3254.73	0.05188	3254.73	0.08442	3254.73	0.09386	3254.73	0.10556
3291.99	-0.05782	3254.93	0.00813	3254.93	0.04908	3254.93	0.08848	3254.93	0.09075	3254.93	0.11345
3292.97	-0.0572	3255.12	0.00722	3255.12	0.03801	3255.12	0.09515	3255.12	0.08795	3255.12	0.12481
3293.95	-0.05158	3255.32	0.00388	3255.32	0.03483	3255.32	0.09693	3255.32	0.08436	3255.32	0.12655
3294.92	-0.06024	3255.51	0.00484	3255.51	0.03681	3255.51	0.09534	3255.51	0.08023	3255.51	0.11467
3295.9	-0.06996	3255.71	0.00809	3255.71	0.03747	3255.71	0.09581	3255.71	0.07996	3255.71	0.10514
3296.88	-0.0692	3255.9	0.01173	3255.9	0.03608	3255.9	0.09706	3255.9	0.08383	3255.9	0.11096
3297.85	-0.06669	3256.1	0.01429	3256.1	0.04521	3256.1	0.09562	3256.1	0.08733	3256.1	0.12434
3298.83	-0.0619	3256.29	0.00886	3256.29	0.05368	3256.29	0.09372	3256.29	0.08778	3256.29	0.12676
3299.8	-0.05666	3256.49	0.00338	3256.49	0.05101	3256.49	0.09139	3256.49	0.08907	3256.49	0.12407
3300.78	-0.05566	3256.68	0.00344	3256.68	0.04779	3256.68	0.08897	3256.68	0.0898	3256.68	0.12311
3301.76	-0.06073	3256.88	0.00801	3256.88	0.04832	3256.88	0.08893	3256.88	0.0845	3256.88	0.11992
3302.73	-0.06533	3257.07	0.01289	3257.07	0.05194	3257.07	0.09272	3257.07	0.07821	3257.07	0.11847
3303.71	-0.06039	3257.27	0.00744	3257.27	0.05464	3257.27	0.09073	3257.27	0.07766	3257.27	0.12016
3304.69	-0.05566	3257.46	0.00123	3257.46	0.05787	3257.46	0.09118	3257.46	0.07978	3257.46	0.12479
3305.66	-0.06056	3257.66	0.00114	3257.66	0.05833	3257.66	0.10079	3257.66	0.08077	3257.66	0.12353
3306.64	-0.06073	3257.85	0.00404	3257.85	0.05337	3257.85	0.10283	3257.85	0.08369	3257.85	0.11605
3307.62	-0.05165	3258.05	0.00781	3258.05	0.05417	3258.05	0.09988	3258.05	0.08527	3258.05	0.11837
3308.59	-0.04868	3258.25	0.00898	3258.25	0.05794	3258.25	0.098	3258.25	0.0828	3258.25	0.12531
3309.57	-0.05271	3258.44	0.00907	3258.44	0.05749	3258.44	0.09569	3258.44	0.08613	3258.44	0.12845
3310.55	-0.05064	3258.64	0.00785	3258.64	0.05804	3258.64	0.09743	3258.64	0.09253	3258.64	0.13056
3311.52	-0.04583	3258.83	0.00599	3258.83	0.05533	3258.83	0.10287	3258.83	0.09318	3258.83	0.13102
3312.5	-0.05154	3259.03	0.00407	3259.03	0.05131	3259.03	0.10332	3259.03	0.09226	3259.03	0.12675
3313.48	-0.06204	3259.22	0.00638	3259.22	0.05394	3259.22	0.09922	3259.22	0.09303	3259.22	0.12608
3314.45	-0.06632	3259.42	0.00978	3259.42	0.05765	3259.42	0.09789	3259.42	0.09737	3259.42	0.12946
3315.43	-0.0632	3259.61	0.00829	3259.61	0.05555	3259.61	0.09871	3259.61	0.10023	3259.61	0.12624
3316.41	-0.05305	3259.81	0.00674	3259.81	0.055	3259.81	0.09857	3259.81	0.0942	3259.81	0.12689
3317.38	-0.04545	3260	0.00646	3260	0.05941	3260	0.09927	3260	0.08588	3260	0.13445
3318.36	-0.04601	3260.2	0.00483	3260.2	0.06116	3260.2	0.1019	3260.2	0.08385	3260.2	0.13813
3319.34	-0.04936	3260.39	0.00141	3260.39	0.05937	3260.39	0.10138	3260.39	0.08746	3260.39	0.13683
3320.31	-0.05251	3260.59	0.000114694	3260.59	0.05589	3260.59	0.09767	3260.59	0.09856	3260.59	0.13561
3321.29	-0.05171	3260.78	-0.000993444	3260.78	0.05324	3260.78	0.09677	3260.78	0.10511	3260.78	0.13976
3322.27	-0.04443	3260.98	-0.00354	3260.98	0.05109	3260.98	0.10163	3260.98	0.09623	3260.98	0.14344
3323.24	-0.03686	3261.18	0.00405	3261.18	0.04804	3261.18	0.10461	3261.18	0.09258	3261.18	0.14204
3324.22	-0.03746	3261.37	0.01208	3261.37	0.05087	3261.37	0.10571	3261.37	0.09908	3261.37	0.14396
3325.2	-0.04254	3261.57	0.00677	3261.57	0.05472	3261.57	0.10882	3261.57	0.09982	3261.57	0.14369
3326.17	-0.04547	3261.76	0.00296	3261.76	0.04885	3261.76	0.11066	3261.76	0.09453	3261.76	0.13504
3327.15	-0.04433	3261.96	0.00317	3261.96	0.04277	3261.96	0.11224	3261.96	0.0956	3261.96	0.1296
3328.12	-0.03781	3262.15	0.00375	3262.15	0.05014	3262.15	0.11014	3262.15	0.09689	3262.15	0.13178
3329.1	-0.02604	3262.35	0.00646	3262.35	0.05322	3262.35	0.1017	3262.35	0.09308	3262.35	0.13765
3330.08	-0.02032	3262.54	0.00697	3262.54	0.04487	3262.54	0.09961	3262.54	0.09462	3262.54	0.14814
3331.05	-0.02895	3262.74	0.00573	3262.74	0.04739	3262.74	0.10078	3262.74	0.09794	3262.74	0.15519
3332.03	-0.03259	3262.93	0.000863858	3262.93	0.05409	3262.93	0.09764	3262.93	0.09814	3262.93	0.14799
3333.01	-0.02978	3263.13	-0.00102	3263.13	0.05304	3263.13	0.0999	3263.13	0.10043	3263.13	0.14144
3333.98	-0.02823	3263.32	0.00406	3263.32	0.05009	3263.32	0.10657	3263.32	0.10793	3263.32	0.14616
3334.96	-0.01373	3263.52	0.00227	3263.52	0.04992	3263.52	0.10959	3263.52	0.11374	3263.52	0.14777
3335.94	-0.000456453	3263.71	-0.000808383	3263.71	0.05182	3263.71	0.10489	3263.71	0.11034	3263.71	0.1425
3336.91	0.00283	3263.91	-0.000269921	3263.91	0.04779	3263.91	0.10123	3263.91	0.10029	3263.91	0.14352
3337.89	0.00795	3264.1	0.00316	3264.1	0.04451	3264.1	0.10345	3264.1	0.09461	3264.1	0.15041
3338.87	0.00767	3264.3	0.00974	3264.3	0.05276	3264.3	0.1045	3264.3	0.09771	3264.3	0.15348
3339.84	0.00412	3264.5	0.00654	3264.5	0.05838	3264.5	0.10299	3264.5	0.10332	3264.5	0.15661
3340.82	0.00453	3264.69	-0.00319	3264.69	0.05396	3264.69	0.10202	3264.69	0.10698	3264.69	0.15904
3341.8	-0.000893465	3264.89	-0.00582	3264.89	0.05281	3264.89	0.10214	3264.89	0.10526	3264.89	0.16014
3342.77	-0.01572	3265.08	0.00319	3265.08	0.05529	3265.08	0.10239	3265.08	0.10509	3265.08	0.15974
3343.75	-0.03942	3265.28	0.00384	3265.28	0.05455	3265.28	0.1033	3265.28	0.10703	3265.28	0.15654
3344.73	-0.06965	3265.47	-0.00594	3265.47	0.05717	3265.47	0.10536	3265.47	0.10391	3265.47	0.15728
3345.7	-0.09629	3265.67	-0.00273	3265.67	0.06282	3265.67	0.10922	3265.67	0.10264	3265.67	0.15672
3346.68	-0.12179	3265.86	0.000297526	3265.86	0.06696	3265.86	0.1123	3265.86	0.09806	3265.86	0.15472
3347.66	-0.14325	3266.06	-0.00433	3266.06	0.06246	3266.06	0.11044	3266.06	0.0914	3266.06	0.1533
3348.63	-0.1529	3266.25	-0.00245	3266.25	0.05072	3266.25	0.10774	3266.25	0.09621	3266.25	0.14991
3349.61	-0.15487	3266.45	0.000778017	3266.45	0.04992	3266.45	0.10792	3266.45	0.1045	3266.45	0.1536
3350.59	-0.1577	3266.64	0.00181	3266.64	0.05063	3266.64	0.10866	3266.64	0.10195	3266.64	0.16246
3351.56	-0.16188	3266.84	0.00987	3266.84	0.04947	3266.84	0.11235	3266.84	0.09901	3266.84	0.16674
3352.54	-0.15707	3267.03	0.01358	3267.03	0.05318	3267.03	0.11425	3267.03	0.10621	3267.03	0.16299
3353.52	-0.1479	3267.23	0.00588	3267.23	0.0496	3267.23	0.10986	3267.23	0.10812	3267.23	0.15553
3354.49	-0.14253	3267.43	0.00347	3267.43	0.04997	3267.43	0.11068	3267.43	0.11089	3267.43	0.15384
3355.47	-0.13522	3267.62	0.00877	3267.62	0.06098	3267.62	0.11741	3267.62	0.11917	3267.62	0.15405
3356.45	-0.12937	3267.82	0.00966	3267.82	0.06629	3267.82	0.1212	3267.82	0.11731	3267.82	0.15658
3357.42	-0.13076	3268.01	0.00505	3268.01	0.06188	3268.01	0.12099	3268.01	0.11547	3268.01	0.16254
3358.4	-0.13439	3268.21	0.00724	3268.21	0.05683	3268.21	0.11499	3268.21	0.11763	3268.21	0.1667
3359.38	-0.131	3268.4	0.01703	3268.4	0.05513	3268.4	0.11455	3268.4	0.11522	3268.4	0.16795
3360.35	-0.1147	3268.6	0.01938	3268.6	0.05686	3268.6	0.12327	3268.6	0.1163	3268.6	0.16687
3361.33	-0.10505	3268.79	0.0127	3268.79	0.06251	3268.79	0.12036	3268.79	0.12098	3268.79	0.16839
3362.3	-0.11371	3268.99	0.0081	3268.99	0.06885	3268.99	0.11399	3268.99	0.12143	3268.99	0.16698
3363.28	-0.11831	3269.18	0.00995	3269.18	0.06859	3269.18	0.11507	3269.18	0.11865	3269.18	0.16605
3364.26	-0.11161	3269.38	0.01429	3269.38	0.05792	3269.38	0.11405	3269.38	0.11632	3269.38	0.17328
3365.23	-0.1104	3269.57	0.01344	3269.57	0.05483	3269.57	0.11904	3269.57	0.11757	3269.57	0.17836
3366.21	-0.11485	3269.77	0.01329	3269.77	0.05865	3269.77	0.12625	3269.77	0.12011	3269.77	0.17508
3367.19	-0.11026	3269.96	0.01454	3269.96	0.05779	3269.96	0.12136	3269.96	0.1239	3269.96	0.17071
3368.16	-0.10337	3270.16	0.00733	3270.16	0.06179	3270.16	0.11829	3270.16	0.12625	3270.16	0.17351
3369.14	-0.10248	3270.35	-0.00213	3270.35	0.0635	3270.35	0.12486	3270.35	0.12241	3270.35	0.18013
3370.12	-0.09732	3270.55	-0.000443277	3270.55	0.06036	3270.55	0.12667	3270.55	0.12047	3270.55	0.18155
3371.09	-0.09611	3270.75	0.00668	3270.75	0.06	3270.75	0.12405	3270.75	0.1227	3270.75	0.17713
3372.07	-0.10107	3270.94	0.00342	3270.94	0.06062	3270.94	0.12436	3270.94	0.12701	3270.94	0.17265
3373.05	-0.0963	3271.14	-0.000826777	3271.14	0.0592	3271.14	0.12595	3271.14	0.12595	3271.14	0.17031
3374.02	-0.0917	3271.33	0.00744	3271.33	0.05294	3271.33	0.12937	3271.33	0.12035	3271.33	0.17094
3375	-0.09697	3271.53	0.01177	3271.53	0.05089	3271.53	0.13263	3271.53	0.12493	3271.53	0.17622
3375.98	-0.10667	3271.72	0.0051	3271.72	0.05517	3271.72	0.12993	3271.72	0.12972	3271.72	0.18103
3376.95	-0.10709	3271.92	0.00533	3271.92	0.05876	3271.92	0.12802	3271.92	0.12705	3271.92	0.17956
3377.93	-0.10194	3272.11	0.00554	3272.11	0.05938	3272.11	0.13031	3272.11	0.12487	3272.11	0.18149
3378.91	-0.10211	3272.31	-0.00302	3272.31	0.05867	3272.31	0.12826	3272.31	0.12719	3272.31	0.18432
3379.88	-0.10009	3272.5	-0.00488	3272.5	0.06004	3272.5	0.12748	3272.5	0.12964	3272.5	0.18141
3380.86	-0.10078	3272.7	0.00286	3272.7	0.05487	3272.7	0.13149	3272.7	0.12845	3272.7	0.18184
		3272.89	0.00693	3272.89	0.0508	3272.89	0.13623	3272.89	0.13101	3272.89	0.18376
		3273.09	0.00173	3273.09	0.05316	3273.09	0.13561	3273.09	0.13469	3273.09	0.18462
		3273.28	0.00295	3273.28	0.04922	3273.28	0.12536	3273.28	0.13234	3273.28	0.18444
		3273.48	0.00827	3273.48	0.04721	3273.48	0.11807	3273.48	0.12268	3273.48	0.18202
		3273.68	0.00382	3273.68	0.05414	3273.68	0.1238	3273.68	0.11143	3273.68	0.18358
		3273.87	0.00248	3273.87	0.06227	3273.87	0.1332	3273.87	0.11058	3273.87	0.18707
		3274.07	0.00472	3274.07	0.06419	3274.07	0.1322	3274.07	0.12015	3274.07	0.18689
		3274.26	0.00653	3274.26	0.06131	3274.26	0.12501	3274.26	0.1313	3274.26	0.18641
		3274.46	0.00808	3274.46	0.06259	3274.46	0.12957	3274.46	0.13343	3274.46	0.18591
		3274.65	0.00482	3274.65	0.07168	3274.65	0.14231	3274.65	0.128	3274.65	0.1783
		3274.85	0.00785	3274.85	0.07354	3274.85	0.13794	3274.85	0.12436	3274.85	0.16654
		3275.04	0.00904	3275.04	0.06618	3275.04	0.12858	3275.04	0.12524	3275.04	0.16901
		3275.24	0.00333	3275.24	0.06426	3275.24	0.1303	3275.24	0.13351	3275.24	0.18665
		3275.43	0.00383	3275.43	0.06157	3275.43	0.12971	3275.43	0.13908	3275.43	0.1996
		3275.63	0.00213	3275.63	0.05771	3275.63	0.12935	3275.63	0.14173	3275.63	0.20133
		3275.82	-0.00329	3275.82	0.0542	3275.82	0.13263	3275.82	0.14601	3275.82	0.20492
		3276.02	0.000269655	3276.02	0.05359	3276.02	0.13674	3276.02	0.13994	3276.02	0.2063
		3276.21	0.00852	3276.21	0.05667	3276.21	0.13719	3276.21	0.13068	3276.21	0.19898
		3276.41	0.000859956	3276.41	0.05249	3276.41	0.12955	3276.41	0.12849	3276.41	0.19756
		3276.6	-0.01086	3276.6	0.0506	3276.6	0.12565	3276.6	0.13184	3276.6	0.19905
		3276.8	-0.00788	3276.8	0.05449	3276.8	0.12797	3276.8	0.13624	3276.8	0.20032
		3277	-0.00202	3277	0.05942	3277	0.13017	3277	0.13897	3277	0.20485
		3277.19	0.00346	3277.19	0.06618	3277.19	0.13696	3277.19	0.14328	3277.19	0.20547
		3277.39	0.00622	3277.39	0.06673	3277.39	0.14463	3277.39	0.14355	3277.39	0.2039
		3277.58	0.00833	3277.58	0.06322	3277.58	0.14905	3277.58	0.13973	3277.58	0.20227
		3277.78	0.01266	3277.78	0.06005	3277.78	0.14942	3277.78	0.14305	3277.78	0.20101
		3277.97	0.01102	3277.97	0.06216	3277.97	0.14855	3277.97	0.15059	3277.97	0.20507
		3278.17	0.00652	3278.17	0.06704	3278.17	0.1511	3278.17	0.15187	3278.17	0.20811
		3278.36	0.00714	3278.36	0.0594	3278.36	0.15068	3278.36	0.14763	3278.36	0.20517
		3278.56	0.00945	3278.56	0.05331	3278.56	0.14513	3278.56	0.1467	3278.56	0.21
		3278.75	0.00542	3278.75	0.05999	3278.75	0.14036	3278.75	0.1498	3278.75	0.21975
		3278.95	0.000634761	3278.95	0.06455	3278.95	0.14563	3278.95	0.14929	3278.95	0.21613
		3279.14	0.000263524	3279.14	0.06477	3279.14	0.1539	3279.14	0.14596	3279.14	0.20925
		3279.34	0.00346	3279.34	0.06844	3279.34	0.15318	3279.34	0.14146	3279.34	0.2123
		3279.53	0.00685	3279.53	0.07132	3279.53	0.14828	3279.53	0.13645	3279.53	0.21996
		3279.73	0.01156	3279.73	0.06599	3279.73	0.14427	3279.73	0.14049	3279.73	0.22726
		3279.93	0.01207	3279.93	0.06388	3279.93	0.14901	3279.93	0.15255	3279.93	0.2301
		3280.12	0.00386	3280.12	0.06648	3280.12	0.15501	3280.12	0.15603	3280.12	0.22948
		3280.32	0.0026	3280.32	0.06351	3280.32	0.15046	3280.32	0.15103	3280.32	0.23223
		3280.51	0.00557	3280.51	0.06313	3280.51	0.15116	3280.51	0.1481	3280.51	0.23439
		3280.71	0.00807	3280.71	0.06329	3280.71	0.1647	3280.71	0.14362	3280.71	0.22883
		3280.9	0.01126	3280.9	0.05764	3280.9	0.16772	3280.9	0.14017	3280.9	0.22397
		3281.1	0.01106	3281.1	0.0546	3281.1	0.15896	3281.1	0.1453	3281.1	0.22226
		3281.29	0.00842	3281.29	0.05689	3281.29	0.15887	3281.29	0.15038	3281.29	0.22255
		3281.49	0.00476	3281.49	0.06161	3281.49	0.16396	3281.49	0.14798	3281.49	0.22956
		3281.68	0.00238	3281.68	0.06208	3281.68	0.16339	3281.68	0.14617	3281.68	0.23688
		3281.88	-0.00274	3281.88	0.05919	3281.88	0.15326	3281.88	0.15471	3281.88	0.24051
		3282.07	-0.00572	3282.07	0.06483	3282.07	0.15051	3282.07	0.16754	3282.07	0.2401
		3282.27	-0.00143	3282.27	0.07263	3282.27	0.16577	3282.27	0.17224	3282.27	0.23867
		3282.46	0.00309	3282.46	0.07723	3282.46	0.17776	3282.46	0.1717	3282.46	0.24244
		3282.66	0.00622	3282.66	0.07975	3282.66	0.17344	3282.66	0.17223	3282.66	0.24943
		3282.85	0.01149	3282.85	0.07655	3282.85	0.1642	3282.85	0.16629	3282.85	0.25473
		3283.05	0.01464	3283.05	0.07312	3283.05	0.16151	3283.05	0.15869	3283.05	0.25903
		3283.25	0.00958	3283.25	0.0708	3283.25	0.16256	3283.25	0.16038	3283.25	0.2643
		3283.44	0.006	3283.44	0.06978	3283.44	0.16078	3283.44	0.161	3283.44	0.25899
		3283.64	0.00484	3283.64	0.07012	3283.64	0.16607	3283.64	0.16248	3283.64	0.25009
		3283.83	0.00159	3283.83	0.06844	3283.83	0.17714	3283.83	0.16886	3283.83	0.2531
		3284.03	0.00695	3284.03	0.06248	3284.03	0.1765	3284.03	0.16706	3284.03	0.25364
		3284.22	0.0155	3284.22	0.06052	3284.22	0.17402	3284.22	0.16741	3284.22	0.24773
		3284.42	0.01117	3284.42	0.06413	3284.42	0.17764	3284.42	0.17469	3284.42	0.24991
		3284.61	0.00221	3284.61	0.06153	3284.61	0.18162	3284.61	0.17896	3284.61	0.25563
		3284.81	-0.000251526	3284.81	0.06355	3284.81	0.17788	3284.81	0.1827	3284.81	0.25688
		3285	0.00463	3285	0.07136	3285	0.17193	3285	0.1807	3285	0.26125
		3285.2	0.01374	3285.2	0.07206	3285.2	0.17562	3285.2	0.17993	3285.2	0.26732
		3285.39	0.01351	3285.39	0.07627	3285.39	0.17821	3285.39	0.18305	3285.39	0.26691
		3285.59	0.00827	3285.59	0.08071	3285.59	0.17688	3285.59	0.18174	3285.59	0.26599
		3285.78	0.0083	3285.78	0.07365	3285.78	0.17492	3285.78	0.18107	3285.78	0.27557
		3285.98	0.0067	3285.98	0.06502	3285.98	0.17433	3285.98	0.18274	3285.98	0.28322
		3286.18	0.00371	3286.18	0.06475	3286.18	0.17779	3286.18	0.18501	3286.18	0.27805
		3286.37	0.00497	3286.37	0.06268	3286.37	0.18506	3286.37	0.18446	3286.37	0.27808
		3286.57	0.00785	3286.57	0.0551	3286.57	0.19189	3286.57	0.18205	3286.57	0.28607
		3286.76	0.00442	3286.76	0.05721	3286.76	0.1829	3286.76	0.1805	3286.76	0.28712
		3286.96	0.00418	3286.96	0.06715	3286.96	0.17007	3286.96	0.17975	3286.96	0.28217
		3287.15	0.01138	3287.15	0.07634	3287.15	0.17869	3287.15	0.18576	3287.15	0.28302
		3287.35	0.01416	3287.35	0.07939	3287.35	0.19087	3287.35	0.19373	3287.35	0.28445
		3287.54	0.01529	3287.54	0.07533	3287.54	0.19172	3287.54	0.18867	3287.54	0.28217
		3287.74	0.01659	3287.74	0.07455	3287.74	0.19255	3287.74	0.18353	3287.74	0.28504
		3287.93	0.01473	3287.93	0.07327	3287.93	0.19104	3287.93	0.18675	3287.93	0.28982
		3288.13	0.00915	3288.13	0.07124	3288.13	0.19411	3288.13	0.1886	3288.13	0.29686
		3288.32	0.00709	3288.32	0.07212	3288.32	0.2047	3288.32	0.18713	3288.32	0.30274
		3288.52	0.01163	3288.52	0.0682	3288.52	0.20145	3288.52	0.18319	3288.52	0.3015
		3288.71	0.00846	3288.71	0.06899	3288.71	0.18793	3288.71	0.19201	3288.71	0.29932
		3288.91	0.00121	3288.91	0.07577	3288.91	0.18211	3288.91	0.20447	3288.91	0.29753
		3289.1	0.00636	3289.1	0.0736	3289.1	0.18391	3289.1	0.20082	3289.1	0.29701
		3289.3	0.01294	3289.3	0.06762	3289.3	0.18881	3289.3	0.19608	3289.3	0.3043
		3289.5	0.00655	3289.5	0.06673	3289.5	0.19694	3289.5	0.20029	3289.5	0.31036
		3289.69	0.0037	3289.69	0.06657	3289.69	0.20187	3289.69	0.20682	3289.69	0.30793
		3289.89	0.00761	3289.89	0.06808	3289.89	0.19593	3289.89	0.20895	3289.89	0.30724
		3290.08	0.00496	3290.08	0.07264	3290.08	0.19143	3290.08	0.20828	3290.08	0.31099
		3290.28	0.00433	3290.28	0.07852	3290.28	0.19685	3290.28	0.21357	3290.28	0.31396
		3290.47	0.00357	3290.47	0.07688	3290.47	0.20021	3290.47	0.21922	3290.47	0.31781
		3290.67	-0.0043	3290.67	0.06992	3290.67	0.20481	3290.67	0.21875	3290.67	0.32131
		3290.86	-0.0039	3290.86	0.0716	3290.86	0.21255	3290.86	0.21343	3290.86	0.32462
		3291.06	0.00779	3291.06	0.07116	3291.06	0.20861	3291.06	0.21227	3291.06	0.33267
		3291.25	0.01506	3291.25	0.06781	3291.25	0.20473	3291.25	0.21231	3291.25	0.33394
		3291.45	0.01702	3291.45	0.07197	3291.45	0.21135	3291.45	0.20775	3291.45	0.32803
		3291.64	0.01263	3291.64	0.07571	3291.64	0.2123	3291.64	0.21257	3291.64	0.32459
		3291.84	0.00121	3291.84	0.07663	3291.84	0.21177	3291.84	0.2117	3291.84	0.32359
		3292.03	-0.001	3292.03	0.0767	3292.03	0.21597	3292.03	0.21086	3292.03	0.32573
		3292.23	0.00415	3292.23	0.07678	3292.23	0.21164	3292.23	0.22153	3292.23	0.32919
		3292.43	0.00504	3292.43	0.07981	3292.43	0.21106	3292.43	0.22451	3292.43	0.33408
		3292.62	0.00628	3292.62	0.07996	3292.62	0.22584	3292.62	0.22697	3292.62	0.34038
		3292.82	0.01114	3292.82	0.07609	3292.82	0.23513	3292.82	0.22677	3292.82	0.34439
		3293.01	0.0142	3293.01	0.07408	3293.01	0.22942	3293.01	0.22216	3293.01	0.34884
		3293.21	0.00945	3293.21	0.0743	3293.21	0.22432	3293.21	0.22412	3293.21	0.34909
		3293.4	0.000716144	3293.4	0.07041	3293.4	0.22358	3293.4	0.23042	3293.4	0.3468
		3293.6	-0.000421538	3293.6	0.06849	3293.6	0.22431	3293.6	0.23442	3293.6	0.35727
		3293.79	0.00498	3293.79	0.07356	3293.79	0.22982	3293.79	0.23292	3293.79	0.36683
		3293.99	0.00273	3293.99	0.07219	3293.99	0.23102	3293.99	0.23384	3293.99	0.36539
		3294.18	-0.00644	3294.18	0.06588	3294.18	0.22626	3294.18	0.24197	3294.18	0.36994
		3294.38	-0.00639	3294.38	0.0688	3294.38	0.22657	3294.38	0.24744	3294.38	0.37555
		3294.57	0.0021	3294.57	0.07378	3294.57	0.23178	3294.57	0.24202	3294.57	0.37237
		3294.77	0.00572	3294.77	0.07029	3294.77	0.23646	3294.77	0.23654	3294.77	0.37097
		3294.96	0.00218	3294.96	0.07725	3294.96	0.23695	3294.96	0.24068	3294.96	0.38085
		3295.16	-0.00126	3295.16	0.0885	3295.16	0.2367	3295.16	0.24932	3295.16	0.38938
		3295.35	0.00153	3295.35	0.08662	3295.35	0.23986	3295.35	0.25149	3295.35	0.38787
		3295.55	0.00634	3295.55	0.08484	3295.55	0.2414	3295.55	0.24617	3295.55	0.39233
		3295.75	0.00861	3295.75	0.0865	3295.75	0.24557	3295.75	0.24994	3295.75	0.39681
		3295.94	0.01001	3295.94	0.08252	3295.94	0.2459	3295.94	0.25815	3295.94	0.39628
		3296.14	0.01114	3296.14	0.07822	3296.14	0.23652	3296.14	0.25788	3296.14	0.40116
		3296.33	0.00919	3296.33	0.0852	3296.33	0.24004	3296.33	0.26542	3296.33	0.40589
		3296.53	0.00703	3296.53	0.09219	3296.53	0.25617	3296.53	0.27802	3296.53	0.40676
		3296.72	0.00692	3296.72	0.09205	3296.72	0.26004	3296.72	0.27927	3296.72	0.40979
		3296.92	0.0015	3296.92	0.09017	3296.92	0.25506	3296.92	0.27573	3296.92	0.41941
		3297.11	3.21166e-06	3297.11	0.09207	3297.11	0.25383	3297.11	0.27402	3297.11	0.42748
		3297.31	0.00605	3297.31	0.09578	3297.31	0.25372	3297.31	0.27362	3297.31	0.42683
		3297.5	0.00498	3297.5	0.09304	3297.5	0.25725	3297.5	0.275	3297.5	0.42588
		3297.7	0.00451	3297.7	0.08876	3297.7	0.26125	3297.7	0.27634	3297.7	0.42605
		3297.89	0.00945	3297.89	0.08556	3297.89	0.26191	3297.89	0.27524	3297.89	0.42239
		3298.09	0.01098	3298.09	0.08533	3298.09	0.26307	3298.09	0.27687	3298.09	0.4251
		3298.28	0.00934	3298.28	0.09117	3298.28	0.26985	3298.28	0.27924	3298.28	0.43481
		3298.48	0.00338	3298.48	0.09244	3298.48	0.27861	3298.48	0.27751	3298.48	0.44011
		3298.68	0.00462	3298.68	0.08865	3298.68	0.27652	3298.68	0.28079	3298.68	0.442
		3298.87	0.01253	3298.87	0.08752	3298.87	0.27029	3298.87	0.29141	3298.87	0.44973
		3299.07	0.00753	3299.07	0.08412	3299.07	0.2694	3299.07	0.29259	3299.07	0.46483
		3299.26	-0.00135	3299.26	0.08134	3299.26	0.27229	3299.26	0.28744	3299.26	0.46564
		3299.46	0.00165	3299.46	0.08497	3299.46	0.27424	3299.46	0.29196	3299.46	0.45415
		3299.65	0.01356	3299.65	0.09014	3299.65	0.27885	3299.65	0.29913	3299.65	0.45848
		3299.85	0.0199	3299.85	0.08763	3299.85	0.28528	3299.85	0.29957	3299.85	0.47197
		3300.04	0.01294	3300.04	0.08567	3300.04	0.28718	3300.04	0.29741	3300.04	0.47449
		3300.24	0.00486	3300.24	0.08922	3300.24	0.28696	3300.24	0.30223	3300.24	0.46887
		3300.43	0.00324	3300.43	0.09038	3300.43	0.28273	3300.43	0.31108	3300.43	0.47345
		3300.63	0.002	3300.63	0.09481	3300.63	0.28583	3300.63	0.31036	3300.63	0.4842
		3300.82	0.00267	3300.82	0.09285	3300.82	0.29157	3300.82	0.30529	3300.82	0.49337
		3301.02	0.00805	3301.02	0.08784	3301.02	0.28995	3301.02	0.30782	3301.02	0.49975
		3301.21	0.01006	3301.21	0.09361	3301.21	0.2937	3301.21	0.30774	3301.21	0.49313
		3301.41	0.00529	3301.41	0.09833	3301.41	0.30244	3301.41	0.30356	3301.41	0.49385
		3301.6	0.000915698	3301.6	0.09964	3301.6	0.30569	3301.6	0.31122	3301.6	0.50601
		3301.8	-0.00294	3301.8	0.09965	3301.8	0.29947	3301.8	0.32759	3301.8	0.5143
		3302	-0.00502	3302	0.09933	3302	0.30052	3302	0.33651	3302	0.51873
		3302.19	0.00294	3302.19	0.09494	3302.19	0.30782	3302.19	0.33699	3302.19	0.5201
		3302.39	0.01345	3302.39	0.09149	3302.39	0.30666	3302.39	0.33651	3302.39	0.52839
		3302.58	0.01758	3302.58	0.09807	3302.58	0.30927	3302.58	0.33897	3302.58	0.54016
		3302.78	0.01601	3302.78	0.10127	3302.78	0.31555	3302.78	0.34099	3302.78	0.54493
		3302.97	0.01004	3302.97	0.10023	3302.97	0.31924	3302.97	0.34438	3302.97	0.54073
		3303.17	0.00452	3303.17	0.10061	3303.17	0.32262	3303.17	0.34981	3303.17	0.53994
		3303.36	0.00277	3303.36	0.10522	3303.36	0.3225	3303.36	0.34887	3303.36	0.54927
		3303.56	0.0048	3303.56	0.11283	3303.56	0.32486	3303.56	0.35347	3303.56	0.55755
		3303.75	0.00841	3303.75	0.10838	3303.75	0.32682	3303.75	0.36112	3303.75	0.56504
		3303.95	0.00783	3303.95	0.09941	3303.95	0.32374	3303.95	0.35942	3303.95	0.57528
		3304.14	0.00488	3304.14	0.10316	3304.14	0.32788	3304.14	0.36235	3304.14	0.58181
		3304.34	0.00523	3304.34	0.10836	3304.34	0.33305	3304.34	0.36832	3304.34	0.58222
		3304.53	0.00442	3304.53	0.10446	3304.53	0.33306	3304.53	0.37336	3304.53	0.58429
		3304.73	-0.00122	3304.73	0.09627	3304.73	0.33716	3304.73	0.38009	3304.73	0.58847
		3304.93	0.00249	3304.93	0.09306	3304.93	0.34048	3304.93	0.37784	3304.93	0.599
		3305.12	0.01515	3305.12	0.09894	3305.12	0.34323	3305.12	0.3737	3305.12	0.61489
		3305.32	0.01856	3305.32	0.10373	3305.32	0.35038	3305.32	0.37543	3305.32	0.62334
		3305.51	0.01574	3305.51	0.10654	3305.51	0.35411	3305.51	0.38158	3305.51	0.62944
		3305.71	0.01311	3305.71	0.10784	3305.71	0.35458	3305.71	0.3958	3305.71	0.63745
		3305.9	0.01419	3305.9	0.10055	3305.9	0.35862	3305.9	0.40189	3305.9	0.64481
		3306.1	0.01789	3306.1	0.09319	3306.1	0.36639	3306.1	0.39772	3306.1	0.65179
		3306.29	0.01402	3306.29	0.09395	3306.29	0.37431	3306.29	0.39789	3306.29	0.65182
		3306.49	0.00765	3306.49	0.10639	3306.49	0.37305	3306.49	0.39995	3306.49	0.65242
		3306.68	0.00808	3306.68	0.11889	3306.68	0.3635	3306.68	0.40878	3306.68	0.66158
		3306.88	0.01103	3306.88	0.11684	3306.88	0.36696	3306.88	0.42002	3306.88	0.67161
		3307.07	0.01327	3307.07	0.11419	3307.07	0.38238	3307.07	0.42214	3307.07	0.67857
		3307.27	0.01226	3307.27	0.1139	3307.27	0.38731	3307.27	0.42273	3307.27	0.68397
		3307.46	0.01209	3307.46	0.10864	3307.46	0.38848	3307.46	0.43151	3307.46	0.69257
		3307.66	0.01511	3307.66	0.10465	3307.66	0.39382	3307.66	0.44164	3307.66	0.70089
		3307.85	0.01242	3307.85	0.1115	3307.85	0.39497	3307.85	0.44626	3307.85	0.70867
		3308.05	0.00996	3308.05	0.11629	3308.05	0.39825	3308.05	0.45732	3308.05	0.71838
		3308.25	0.00731	3308.25	0.1128	3308.25	0.40233	3308.25	0.46234	3308.25	0.72425
		3308.44	0.00433	3308.44	0.11117	3308.44	0.39905	3308.44	0.45197	3308.44	0.72757
		3308.64	0.00947	3308.64	0.10573	3308.64	0.40123	3308.64	0.45471	3308.64	0.74089
		3308.83	0.01423	3308.83	0.10305	3308.83	0.40926	3308.83	0.46439	3308.83	0.76156
		3309.03	0.01361	3309.03	0.11168	3309.03	0.4085	3309.03	0.46714	3309.03	0.77347
		3309.22	0.01025	3309.22	0.12039	3309.22	0.41466	3309.22	0.47651	3309.22	0.78234
		3309.42	0.00893	3309.42	0.12385	3309.42	0.4285	3309.42	0.4862	3309.42	0.78737
		3309.61	0.01391	3309.61	0.12468	3309.61	0.43178	3309.61	0.49011	3309.61	0.78912
		3309.81	0.02245	3309.81	0.11647	3309.81	0.43851	3309.81	0.49564	3309.81	0.80218
		3310	0.02545	3310	0.11259	3310	0.44392	3310	0.50277	3310	0.81292
		3310.2	0.02093	3310.2	0.12079	3310.2	0.43917	3310.2	0.50701	3310.2	0.81507
		3310.39	0.01876	3310.39	0.12403	3310.39	0.43924	3310.39	0.50865	3310.39	0.82231
		3310.59	0.0156	3310.59	0.11827	3310.59	0.44353	3310.59	0.51184	3310.59	0.8367
		3310.78	0.01028	3310.78	0.1135	3310.78	0.45109	3310.78	0.51679	3310.78	0.84853
		3310.98	0.01253	3310.98	0.11668	3310.98	0.4598	3310.98	0.51788	3310.98	0.85264
		3311.18	0.01598	3311.18	0.12366	3311.18	0.46057	3311.18	0.5208	3311.18	0.85734
		3311.37	0.01211	3311.37	0.13126	3311.37	0.46332	3311.37	0.5335	3311.37	0.8658
		3311.57	0.01067	3311.57	0.12961	3311.57	0.47303	3311.57	0.54456	3311.57	0.87618
		3311.76	0.01736	3311.76	0.12415	3311.76	0.48274	3311.76	0.54608	3311.76	0.88872
		3311.96	0.02116	3311.96	0.12782	3311.96	0.49022	3311.96	0.54424	3311.96	0.90504
		3312.15	0.01843	3312.15	0.12847	3312.15	0.48934	3312.15	0.55327	3312.15	0.91484
		3312.35	0.01458	3312.35	0.12519	3312.35	0.48636	3312.35	0.56777	3312.35	0.92014
		3312.54	0.01388	3312.54	0.12346	3312.54	0.48932	3312.54	0.57619	3312.54	0.93662
		3312.74	0.01094	3312.74	0.12212	3312.74	0.49929	3312.74	0.57852	3312.74	0.9553
		3312.93	-0.000230902	3312.93	0.1246	3312.93	0.51466	3312.93	0.57845	3312.93	0.96694
		3313.13	-0.00278	3313.13	0.12551	3313.13	0.52213	3313.13	0.58433	3313.13	0.98159
		3313.32	0.00791	3313.32	0.1266	3313.32	0.52322	3313.32	0.5921	3313.32	1.00297
		3313.52	0.01354	3313.52	0.13081	3313.52	0.52123	3313.52	0.6009	3313.52	1.01697
		3313.71	0.00844	3313.71	0.13298	3313.71	0.5185	3313.71	0.61017	3313.71	1.02824
		3313.91	0.00135	3313.91	0.13593	3313.91	0.52659	3313.91	0.6205	3313.91	1.04711
		3314.1	0.00603	3314.1	0.13551	3314.1	0.53812	3314.1	0.63325	3314.1	1.06496
		3314.3	0.01713	3314.3	0.13289	3314.3	0.54357	3314.3	0.63932	3314.3	1.07602
		3314.5	0.02021	3314.5	0.13654	3314.5	0.54588	3314.5	0.6391	3314.5	1.083
		3314.69	0.01869	3314.69	0.13747	3314.69	0.55191	3314.69	0.64466	3314.69	1.09336
		3314.89	0.0154	3314.89	0.13113	3314.89	0.55433	3314.89	0.66106	3314.89	1.11207
		3315.08	0.01089	3315.08	0.12817	3315.08	0.55254	3315.08	0.67309	3315.08	1.13546
		3315.28	0.0094	3315.28	0.1365	3315.28	0.56221	3315.28	0.67325	3315.28	1.1542
		3315.47	0.01322	3315.47	0.14432	3315.47	0.57671	3315.47	0.68364	3315.47	1.16676
		3315.67	0.01448	3315.67	0.14098	3315.67	0.58404	3315.67	0.70411	3315.67	1.18048
		3315.86	0.01433	3315.86	0.14406	3315.86	0.59243	3315.86	0.71505	3315.86	1.201
		3316.06	0.02088	3316.06	0.1508	3316.06	0.60768	3316.06	0.72015	3316.06	1.22485
		3316.25	0.02186	3316.25	0.14422	3316.25	0.61789	3316.25	0.72342	3316.25	1.24961
		3316.45	0.01707	3316.45	0.13514	3316.45	0.61073	3316.45	0.72951	3316.45	1.2714
		3316.64	0.01423	3316.64	0.13539	3316.64	0.60452	3316.64	0.74462	3316.64	1.28639
		3316.84	0.01262	3316.84	0.14258	3316.84	0.62566	3316.84	0.7536	3316.84	1.30385
		3317.03	0.01331	3317.03	0.15106	3317.03	0.64812	3317.03	0.75717	3317.03	1.32067
		3317.23	0.0144	3317.23	0.15912	3317.23	0.65026	3317.23	0.77473	3317.23	1.34255
		3317.43	0.01497	3317.43	0.15846	3317.43	0.64959	3317.43	0.79738	3317.43	1.3761
		3317.62	0.01567	3317.62	0.15261	3317.62	0.65195	3317.62	0.81309	3317.62	1.39581
		3317.82	0.01847	3317.82	0.15488	3317.82	0.65896	3317.82	0.81875	3317.82	1.40475
		3318.01	0.02034	3318.01	0.15638	3318.01	0.67212	3318.01	0.82246	3318.01	1.42411
		3318.21	0.01541	3318.21	0.15393	3318.21	0.68324	3318.21	0.83637	3318.21	1.44821
		3318.4	0.00841	3318.4	0.15493	3318.4	0.69023	3318.4	0.84759	3318.4	1.47316
		3318.6	0.00934	3318.6	0.15938	3318.6	0.69639	3318.6	0.85453	3318.6	1.50233
		3318.79	0.01787	3318.79	0.16189	3318.79	0.70438	3318.79	0.8644	3318.79	1.53251
		3318.99	0.02336	3318.99	0.15958	3318.99	0.71582	3318.99	0.87666	3318.99	1.55561
		3319.18	0.02211	3319.18	0.16186	3319.18	0.72344	3319.18	0.89203	3319.18	1.5695
		3319.38	0.01875	3319.38	0.16556	3319.38	0.72703	3319.38	0.90633	3319.38	1.58993
		3319.57	0.0154	3319.57	0.16036	3319.57	0.73357	3319.57	0.919	3319.57	1.62344
		3319.77	0.01765	3319.77	0.16052	3319.77	0.74899	3319.77	0.93174	3319.77	1.65384
		3319.96	0.02189	3319.96	0.1712	3319.96	0.76499	3319.96	0.94889	3319.96	1.68217
		3320.16	0.01673	3320.16	0.17709	3320.16	0.76804	3320.16	0.96413	3320.16	1.71271
		3320.35	0.01102	3320.35	0.17506	3320.35	0.7733	3320.35	0.971	3320.35	1.7397
		3320.55	0.01533	3320.55	0.17119	3320.55	0.78701	3320.55	0.98554	3320.55	1.76768
		3320.75	0.02136	3320.75	0.17183	3320.75	0.79623	3320.75	1.01003	3320.75	1.79797
		3320.94	0.0241	3320.94	0.17443	3320.94	0.80388	3320.94	1.03023	3320.94	1.83528
		3321.14	0.02069	3321.14	0.17731	3321.14	0.81865	3321.14	1.04477	3321.14	1.87544
		3321.33	0.00961	3321.33	0.18105	3321.33	0.82983	3321.33	1.05559	3321.33	1.9067
		3321.53	0.0061	3321.53	0.18042	3321.53	0.83718	3321.53	1.06931	3321.53	1.93769
		3321.72	0.01067	3321.72	0.17747	3321.72	0.85576	3321.72	1.09061	3321.72	1.97219
		3321.92	0.01401	3321.92	0.17275	3321.92	0.87709	3321.92	1.10535	3321.92	2.00611
		3322.11	0.01966	3322.11	0.17481	3322.11	0.89038	3322.11	1.11832	3322.11	2.04397
		3322.31	0.02273	3322.31	0.18496	3322.31	0.89928	3322.31	1.14203	3322.31	2.08168
		3322.5	0.02055	3322.5	0.19193	3322.5	0.90834	3322.5	1.16869	3322.5	2.11364
		3322.7	0.01739	3322.7	0.1947	3322.7	0.91898	3322.7	1.19612	3322.7	2.14754
		3322.89	0.01734	3322.89	0.19102	3322.89	0.93328	3322.89	1.21908	3322.89	2.18837
		3323.09	0.01957	3323.09	0.19147	3323.09	0.94948	3323.09	1.2307	3323.09	2.23322
		3323.28	0.01726	3323.28	0.19941	3323.28	0.96296	3323.28	1.23987	3323.28	2.27959
		3323.48	0.01404	3323.48	0.19807	3323.48	0.97544	3323.48	1.26358	3323.48	2.33132
		3323.68	0.01596	3323.68	0.1952	3323.68	0.98749	3323.68	1.2944	3323.68	2.38151
		3323.87	0.01651	3323.87	0.20317	3323.87	0.99989	3323.87	1.31801	3323.87	2.41813
		3324.07	0.01523	3324.07	0.21167	3324.07	1.01483	3324.07	1.33585	3324.07	2.4567
		3324.26	0.0168	3324.26	0.21263	3324.26	1.03059	3324.26	1.35348	3324.26	2.51249
		3324.46	0.02104	3324.46	0.21368	3324.46	1.04422	3324.46	1.37992	3324.46	2.57619
		3324.65	0.02719	3324.65	0.21632	3324.65	1.06237	3324.65	1.4115	3324.65	2.63241
		3324.85	0.02983	3324.85	0.21357	3324.85	1.08791	3324.85	1.44109	3324.85	2.68521
		3325.04	0.03126	3325.04	0.21419	3325.04	1.10969	3325.04	1.46981	3325.04	2.74947
		3325.24	0.02947	3325.24	0.2183	3325.24	1.12494	3325.24	1.49806	3325.24	2.81302
		3325.43	0.02566	3325.43	0.21898	3325.43	1.1395	3325.43	1.52426	3325.43	2.87057
		3325.63	0.02583	3325.63	0.22263	3325.63	1.15866	3325.63	1.55504	3325.63	2.93193
		3325.82	0.02708	3325.82	0.2313	3325.82	1.17575	3325.82	1.58765	3325.82	2.99427
		3326.02	0.02573	3326.02	0.2381	3326.02	1.19007	3326.02	1.61532	3326.02	3.06397
		3326.21	0.0261	3326.21	0.24107	3326.21	1.21696	3326.21	1.64824	3326.21	3.13867
		3326.41	0.03476	3326.41	0.24406	3326.41	1.24673	3326.41	1.6885	3326.41	3.21152
		3326.6	0.03062	3326.6	0.24691	3326.6	1.2629	3326.6	1.72054	3326.6	3.2908
		3326.8	0.01203	3326.8	0.2478	3326.8	1.27896	3326.8	1.74748	3326.8	3.37405
		3327	0.00875	3327	0.24946	3327	1.3025	3327	1.78553	3327	3.45345
		3327.19	0.01993	3327.19	0.25783	3327.19	1.3284	3327.19	1.82665	3327.19	3.53015
		3327.39	0.02607	3327.39	0.26684	3327.39	1.35588	3327.39	1.86312	3327.39	3.61169
		3327.58	0.02842	3327.58	0.27083	3327.58	1.37731	3327.58	1.90176	3327.58	3.70393
		3327.78	0.0307	3327.78	0.27429	3327.78	1.39786	3327.78	1.94353	3327.78	3.80295
		3327.97	0.02875	3327.97	0.27644	3327.97	1.42543	3327.97	1.98162	3327.97	3.89894
		3328.17	0.02976	3328.17	0.27374	3328.17	1.45287	3328.17	2.02247	3328.17	3.99696
		3328.36	0.03342	3328.36	0.27308	3328.36	1.48025	3328.36	2.07252	3328.36	4.10854
		3328.56	0.03299	3328.56	0.27831	3328.56	1.50648	3328.56	2.11681	3328.56	4.22005
		3328.75	0.02757	3328.75	0.27896	3328.75	1.532	3328.75	2.15982	3328.75	4.32627
		3328.95	0.01983	3328.95	0.27919	3328.95	1.5621	3328.95	2.21581	3328.95	4.44787
		3329.14	0.01921	3329.14	0.29186	3329.14	1.59749	3329.14	2.26856	3329.14	4.58025
		3329.34	0.02753	3329.34	0.30207	3329.34	1.6367	3329.34	2.31965	3329.34	4.70643
		3329.53	0.03468	3329.53	0.29992	3329.53	1.66981	3329.53	2.37617	3329.53	4.83628
		3329.73	0.03079	3329.73	0.30552	3329.73	1.69696	3329.73	2.43307	3329.73	4.98357
		3329.93	0.02872	3329.93	0.31771	3329.93	1.72859	3329.93	2.50133	3329.93	5.13506
		3330.12	0.03871	3330.12	0.32124	3330.12	1.76513	3330.12	2.5687	3330.12	5.28047
		3330.32	0.03575	3330.32	0.32645	3330.32	1.80683	3330.32	2.62942	3330.32	5.44095
		3330.51	0.02439	3330.51	0.33277	3330.51	1.8508	3330.51	2.6951	3330.51	5.61876
		3330.71	0.02725	3330.71	0.33131	3330.71	1.88969	3330.71	2.76046	3330.71	5.80052
		3330.9	0.03405	3330.9	0.33722	3330.9	1.92595	3330.9	2.83337	3330.9	5.98975
		3331.1	0.03728	3331.1	0.3458	3331.1	1.97025	3331.1	2.91633	3331.1	6.18994
		3331.29	0.03895	3331.29	0.3494	3331.29	2.01805	3331.29	2.99683	3331.29	6.40089
		3331.49	0.03586	3331.49	0.35349	3331.49	2.06366	3331.49	3.07946	3331.49	6.61901
		3331.68	0.03375	3331.68	0.35331	3331.68	2.11603	3331.68	3.16982	3331.68	6.85141
		3331.88	0.04062	3331.88	0.36111	3331.88	2.17015	3331.88	3.26236	3331.88	7.10055
		3332.07	0.04258	3332.07	0.3806	3332.07	2.21812	3332.07	3.34398	3332.07	7.35877
		3332.27	0.03675	3332.27	0.39848	3332.27	2.26137	3332.27	3.42484	3332.27	7.63252
		3332.46	0.04093	3332.46	0.40441	3332.46	2.30747	3332.46	3.52882	3332.46	7.92287
		3332.66	0.04815	3332.66	0.4006	3332.66	2.36255	3332.66	3.64169	3332.66	8.2301
		3332.85	0.04047	3332.85	0.40388	3332.85	2.42483	3332.85	3.75489	3332.85	8.55868
		3333.05	0.03316	3333.05	0.41559	3333.05	2.49992	3333.05	3.87469	3333.05	8.90045
		3333.25	0.03656	3333.25	0.42812	3333.25	2.5764	3333.25	3.99536	3333.25	9.25743
		3333.44	0.03864	3333.44	0.43814	3333.44	2.64037	3333.44	4.12309	3333.44	9.6434
		3333.64	0.03606	3333.64	0.44479	3333.64	2.70905	3333.64	4.26027	3333.64	10.0541
		3333.83	0.03495	3333.83	0.45374	3333.83	2.79211	3333.83	4.399	3333.83	10.487
		3334.03	0.04169	3334.03	0.46693	3334.03	2.87345	3334.03	4.54342	3334.03	10.9494
		3334.22	0.04845	3334.22	0.4758	3334.22	2.94982	3334.22	4.69789	3334.22	11.4411
		3334.42	0.04569	3334.42	0.47856	3334.42	3.03686	3334.42	4.85808	3334.42	11.9642
		3334.61	0.04158	3334.61	0.48749	3334.61	3.13402	3334.61	5.02651	3334.61	12.5194
		3334.81	0.04465	3334.81	0.50131	3334.81	3.23096	3334.81	5.20618	3334.81	13.1149
		3335	0.04933	3335	0.51542	3335	3.32427	3335	5.39308	3335	13.7595
		3335.2	0.05129	3335.2	0.53299	3335.2	3.42692	3335.2	5.58708	3335.2	14.4394
		3335.39	0.04963	3335.39	0.55026	3335.39	3.54037	3335.39	5.79267	3335.39	15.1511
		3335.59	0.05198	3335.59	0.56318	3335.59	3.65128	3335.59	6.015	3335.59	15.9134
		3335.78	0.05853	3335.78	0.56878	3335.78	3.76338	3335.78	6.25084	3335.78	16.7301
		3335.98	0.05562	3335.98	0.57758	3335.98	3.89029	3335.98	6.49735	3335.98	17.5988
		3336.18	0.04622	3336.18	0.59438	3336.18	4.03101	3336.18	6.75913	3336.18	18.5292
		3336.37	0.04244	3336.37	0.61107	3336.37	4.16433	3336.37	7.03138	3336.37	19.5213
		3336.57	0.04507	3336.57	0.63127	3336.57	4.29506	3336.57	7.31463	3336.57	20.576
		3336.76	0.0503	3336.76	0.64325	3336.76	4.43869	3336.76	7.61144	3336.76	21.7043
		3336.96	0.05758	3336.96	0.64555	3336.96	4.58959	3336.96	7.9194	3336.96	22.9071
		3337.15	0.06064	3337.15	0.66092	3337.15	4.74251	3337.15	8.24913	3337.15	24.1742
		3337.35	0.06076	3337.35	0.68175	3337.35	4.90348	3337.35	8.6015	3337.35	25.5103
		3337.54	0.06027	3337.54	0.70059	3337.54	5.08051	3337.54	8.96841	3337.54	26.9372
		3337.74	0.061	3337.74	0.71638	3337.74	5.26497	3337.74	9.34921	3337.74	28.4637
		3337.93	0.06574	3337.93	0.72711	3337.93	5.4493	3337.93	9.74873	3337.93	30.086
		3338.13	0.07033	3338.13	0.73608	3338.13	5.64115	3338.13	10.1721	3338.13	31.8041
		3338.32	0.07539	3338.32	0.7465	3338.32	5.84297	3338.32	10.6148	3338.32	33.6223
		3338.52	0.07256	3338.52	0.76576	3338.52	6.04264	3338.52	11.0664	3338.52	35.5475
		3338.71	0.06592	3338.71	0.78291	3338.71	6.23775	3338.71	11.5338	3338.71	37.5759
		3338.91	0.0643	3338.91	0.79558	3338.91	6.44466	3338.91	12.0257	3338.91	39.7055
		3339.1	0.06525	3339.1	0.80697	3339.1	6.65877	3339.1	12.537	3339.1	41.9428
		3339.3	0.06863	3339.3	0.81488	3339.3	6.87101	3339.3	13.0673	3339.3	44.2835
		3339.5	0.07252	3339.5	0.8266	3339.5	7.08557	3339.5	13.6117	3339.5	46.7208
		3339.69	0.07096	3339.69	0.83892	3339.69	7.29537	3339.69	14.1677	3339.69	49.2487
		3339.89	0.05915	3339.89	0.83828	3339.89	7.50273	3339.89	14.7425	3339.89	51.8507
		3340.08	0.05596	3340.08	0.8322	3340.08	7.70945	3340.08	15.3278	3340.08	54.5096
		3340.28	0.0649	3340.28	0.836	3340.28	7.90423	3340.28	15.9081	3340.28	57.2083
		3340.47	0.06787	3340.47	0.83894	3340.47	8.08982	3340.47	16.4885	3340.47	59.933
		3340.67	0.06692	3340.67	0.83589	3340.67	8.27001	3340.67	17.0635	3340.67	62.6632
		3340.86	0.07271	3340.86	0.8337	3340.86	8.43624	3340.86	17.622	3340.86	65.3574
		3341.06	0.07632	3341.06	0.82453	3341.06	8.58223	3341.06	18.1718	3341.06	67.9743
		3341.25	0.06625	3341.25	0.80487	3341.25	8.70241	3341.25	18.7064	3341.25	70.4638
		3341.45	0.05526	3341.45	0.78578	3341.45	8.79171	3341.45	19.2016	3341.45	72.7764
		3341.64	0.0503	3341.64	0.76367	3341.64	8.85478	3341.64	19.6431	3341.64	74.8602
		3341.84	0.04942	3341.84	0.73631	3341.84	8.89529	3341.84	20.0301	3341.84	76.6483
		3342.03	0.05406	3342.03	0.71339	3342.03	8.89888	3342.03	20.3455	3342.03	78.0614
		3342.23	0.05599	3342.23	0.68134	3342.23	8.85533	3342.23	20.5694	3342.23	79.0011
		3342.43	0.04944	3342.43	0.63326	3342.43	8.76846	3342.43	20.6943	3342.43	79.3632
		3342.62	0.0467	3342.62	0.58929	3342.62	8.63027	3342.62	20.6974	3342.62	79.0468
		3342.82	0.04761	3342.82	0.55328	3342.82	8.43307	3342.82	20.5539	3342.82	77.9437
		3343.01	0.04107	3343.01	0.51047	3343.01	8.17848	3343.01	20.2527	3343.01	75.9327
		3343.21	0.02966	3343.21	0.4621	3343.21	7.86049	3343.21	19.7697	3343.21	72.9146
		3343.4	0.01796	3343.4	0.40987	3343.4	7.48161	3343.4	19.0747	3343.4	68.7934
		3343.6	0.01538	3343.6	0.35075	3343.6	7.05071	3343.6	18.1526	3343.6	63.4929
		3343.79	0.01363	3343.79	0.28954	3343.79	6.55742	3343.79	16.995	3343.79	56.9711
		3343.99	0.00294	3343.99	0.22715	3343.99	5.99313	3343.99	15.5878	3343.99	49.2332
		3344.18	0.000540001	3344.18	0.16665	3344.18	5.36253	3344.18	13.9083	3344.18	40.3903
		3344.38	0.00751	3344.38	0.1046	3344.38	4.67949	3344.38	11.9614	3344.38	30.5895
		3344.57	0.00439	3344.57	0.03453	3344.57	3.95692	3344.57	9.7774	3344.57	20.002
		3344.77	-0.01107	3344.77	-0.03491	3344.77	3.18374	3344.77	7.37805	3344.77	8.82317
		3344.96	-0.01935	3344.96	-0.09813	3344.96	2.36601	3344.96	4.78807	3344.96	-2.66425
		3345.16	-0.0207	3345.16	-0.16121	3345.16	1.52947	3345.16	2.06696	3345.16	-14.0378
		3345.35	-0.02121	3345.35	-0.22213	3345.35	0.67221	3345.35	-0.69704	3345.35	-24.9561
		3345.55	-0.01727	3345.55	-0.28153	3345.55	-0.19507	3345.55	-3.44471	3345.55	-35.1977
		3345.75	-0.02079	3345.75	-0.34165	3345.75	-1.05093	3345.75	-6.11668	3345.75	-44.5412
		3345.94	-0.03488	3345.94	-0.39367	3345.94	-1.89327	3345.94	-8.62861	3345.94	-52.8075
		3346.14	-0.04162	3346.14	-0.44353	3346.14	-2.70791	3346.14	-10.9279	3346.14	-59.88
		3346.33	-0.03623	3346.33	-0.49507	3346.33	-3.48459	3346.33	-12.9897	3346.33	-65.703
		3346.53	-0.03827	3346.53	-0.53544	3346.53	-4.22427	3346.53	-14.7807	3346.53	-70.3072
		3346.72	-0.04972	3346.72	-0.57035	3346.72	-4.91752	3346.72	-16.2972	3346.72	-73.7725
		3346.92	-0.05356	3346.92	-0.60672	3346.92	-5.55049	3346.92	-17.56	3346.92	-76.1861
		3347.11	-0.048	3347.11	-0.64158	3347.11	-6.1236	3347.11	-18.5651	3347.11	-77.6447
		3347.31	-0.05294	3347.31	-0.67473	3347.31	-6.6471	3347.31	-19.3297	3347.31	-78.2686
		3347.5	-0.06695	3347.5	-0.70635	3347.5	-7.10851	3347.5	-19.8866	3347.5	-78.1712
		3347.7	-0.06388	3347.7	-0.7382	3347.7	-7.49426	3347.7	-20.2498	3347.7	-77.4629
		3347.89	-0.0554	3347.89	-0.76229	3347.89	-7.82191	3347.89	-20.4456	3347.89	-76.2704
		3348.09	-0.05554	3348.09	-0.77769	3348.09	-8.10069	3348.09	-20.5024	3348.09	-74.6753
		3348.28	-0.05673	3348.28	-0.7891	3348.28	-8.32018	3348.28	-20.4247	3348.28	-72.7428
		3348.48	-0.05987	3348.48	-0.7988	3348.48	-8.49011	3348.48	-20.2288	3348.48	-70.5589
		3348.68	-0.06048	3348.68	-0.80887	3348.68	-8.61079	3348.68	-19.9501	3348.68	-68.194
		3348.87	-0.06183	3348.87	-0.81494	3348.87	-8.6728	3348.87	-19.5976	3348.87	-65.6976
		3349.07	-0.06552	3349.07	-0.81819	3349.07	-8.69654	3349.07	-19.1877	3349.07	-63.1201
		3349.26	-0.06767	3349.26	-0.81901	3349.26	-8.69602	3349.26	-18.7436	3349.26	-60.5115
		3349.46	-0.06676	3349.46	-0.81367	3349.46	-8.66091	3349.46	-18.2566	3349.46	-57.8975
		3349.65	-0.06166	3349.65	-0.80762	3349.65	-8.58795	3349.65	-17.7319	3349.65	-55.301
		3349.85	-0.0589	3349.85	-0.80521	3349.85	-8.48807	3349.85	-17.1938	3349.85	-52.7377
		3350.04	-0.05565	3350.04	-0.79527	3350.04	-8.36886	3350.04	-16.6466	3350.04	-50.2162
		3350.24	-0.05653	3350.24	-0.78401	3350.24	-8.23035	3350.24	-16.0889	3350.24	-47.7673
		3350.43	-0.06306	3350.43	-0.78152	3350.43	-8.07749	3350.43	-15.5283	3350.43	-45.4134
		3350.63	-0.06234	3350.63	-0.77629	3350.63	-7.91499	3350.63	-14.9709	3350.63	-43.1482
		3350.82	-0.05984	3350.82	-0.76345	3350.82	-7.73811	3350.82	-14.4209	3350.82	-40.9616
		3351.02	-0.06116	3351.02	-0.74646	3351.02	-7.55476	3351.02	-13.8838	3351.02	-38.8613
		3351.21	-0.05517	3351.21	-0.73422	3351.21	-7.37543	3351.21	-13.3585	3351.21	-36.8608
		3351.41	-0.05076	3351.41	-0.72389	3351.41	-7.19143	3351.41	-12.8416	3351.41	-34.9539
		3351.6	-0.06067	3351.6	-0.71134	3351.6	-6.99533	3351.6	-12.3404	3351.6	-33.138
		3351.8	-0.06455	3351.8	-0.69708	3351.8	-6.79968	3351.8	-11.857	3351.8	-31.4251
		3352	-0.05758	3352	-0.68241	3352	-6.60224	3352	-11.3856	3352	-29.8072
		3352.19	-0.05808	3352.19	-0.67894	3352.19	-6.39857	3352.19	-10.9283	3352.19	-28.2631
		3352.39	-0.05844	3352.39	-0.67163	3352.39	-6.20229	3352.39	-10.4924	3352.39	-26.7939
		3352.58	-0.05396	3352.58	-0.65259	3352.58	-6.0123	3352.58	-10.0792	3352.58	-25.4122
		3352.78	-0.0514	3352.78	-0.63466	3352.78	-5.82592	3352.78	-9.68174	3352.78	-24.109
		3352.97	-0.04566	3352.97	-0.61578	3352.97	-5.64481	3352.97	-9.29408	3352.97	-22.8781
		3353.17	-0.03904	3353.17	-0.60043	3353.17	-5.46791	3353.17	-8.92118	3353.17	-21.721
		3353.36	-0.03528	3353.36	-0.59075	3353.36	-5.29256	3353.36	-8.56411	3353.36	-20.6233
		3353.56	-0.03628	3353.56	-0.5777	3353.56	-5.11881	3353.56	-8.22395	3353.56	-19.5853
		3353.75	-0.03771	3353.75	-0.56177	3353.75	-4.95225	3353.75	-7.90547	3353.75	-18.6135
		3353.95	-0.03573	3353.95	-0.54841	3353.95	-4.79219	3353.95	-7.59691	3353.95	-17.7042
		3354.14	-0.03865	3354.14	-0.5349	3354.14	-4.63611	3354.14	-7.30283	3354.14	-16.8393
		3354.34	-0.04351	3354.34	-0.52696	3354.34	-4.49041	3354.34	-7.03176	3354.34	-16.0188
		3354.53	-0.04292	3354.53	-0.52299	3354.53	-4.34734	3354.53	-6.76872	3354.53	-15.2612
		3354.73	-0.04245	3354.73	-0.50771	3354.73	-4.20499	3354.73	-6.51194	3354.73	-14.5514
		3354.93	-0.04773	3354.93	-0.49148	3354.93	-4.07162	3354.93	-6.2677	3354.93	-13.8816
		3355.12	-0.04324	3355.12	-0.4831	3355.12	-3.94172	3355.12	-6.03263	3355.12	-13.2535
		3355.32	-0.03025	3355.32	-0.46891	3355.32	-3.8161	3355.32	-5.80962	3355.32	-12.6548
		3355.51	-0.0323	3355.51	-0.4504	3355.51	-3.70016	3355.51	-5.59882	3355.51	-12.0864
		3355.71	-0.03868	3355.71	-0.44424	3355.71	-3.59287	3355.71	-5.40431	3355.71	-11.5574
		3355.9	-0.03692	3355.9	-0.44288	3355.9	-3.48426	3355.9	-5.22844	3355.9	-11.0665
		3356.1	-0.03348	3356.1	-0.43357	3356.1	-3.3752	3356.1	-5.04951	3356.1	-10.6052
		3356.29	-0.03129	3356.29	-0.42648	3356.29	-3.2772	3356.29	-4.86859	3356.29	-10.169
		3356.49	-0.03323	3356.49	-0.42129	3356.49	-3.18588	3356.49	-4.70932	3356.49	-9.75152
		3356.68	-0.03442	3356.68	-0.40965	3356.68	-3.09084	3356.68	-4.55714	3356.68	-9.35334
		3356.88	-0.03348	3356.88	-0.39664	3356.88	-3.00067	3356.88	-4.39855	3356.88	-8.98523
		3357.07	-0.0338	3357.07	-0.38778	3357.07	-2.91867	3357.07	-4.25601	3357.07	-8.64085
		3357.27	-0.03098	3357.27	-0.38131	3357.27	-2.83351	3357.27	-4.13097	3357.27	-8.30742
		3357.46	-0.02827	3357.46	-0.3714	3357.46	-2.75675	3357.46	-4.00831	3357.46	-7.98736
		3357.66	-0.02757	3357.66	-0.3627	3357.66	-2.68856	3357.66	-3.88412	3357.66	-7.6931
		3357.85	-0.01912	3357.85	-0.36577	3357.85	-2.61508	3357.85	-3.76028	3357.85	-7.42737
		3358.05	-0.0141	3358.05	-0.36592	3358.05	-2.54633	3358.05	-3.64404	3358.05	-7.16922
		3358.25	-0.02494	3358.25	-0.35233	3358.25	-2.48118	3358.25	-3.54056	3358.25	-6.9191
		3358.44	-0.03422	3358.44	-0.33882	3358.44	-2.41581	3358.44	-3.44524	3358.44	-6.69055
		3358.64	-0.03103	3358.64	-0.33101	3358.64	-2.35595	3358.64	-3.3467	3358.64	-6.47032
		3358.83	-0.02642	3358.83	-0.32617	3358.83	-2.29536	3358.83	-3.24974	3358.83	-6.24701
		3359.03	-0.02767	3359.03	-0.32056	3359.03	-2.23838	3359.03	-3.16159	3359.03	-6.03991
		3359.22	-0.0313	3359.22	-0.31487	3359.22	-2.18977	3359.22	-3.07482	3359.22	-5.86015
		3359.42	-0.03504	3359.42	-0.31449	3359.42	-2.14084	3359.42	-2.98907	3359.42	-5.68053
		3359.61	-0.03308	3359.61	-0.31439	3359.61	-2.08782	3359.61	-2.90672	3359.61	-5.49976
		3359.81	-0.02159	3359.81	-0.31083	3359.81	-2.03898	3359.81	-2.83161	3359.81	-5.33363
		3360	-0.01107	3360	-0.30268	3360	-1.99564	3360	-2.76352	3360	-5.18073
		3360.2	-0.01391	3360.2	-0.29471	3360.2	-1.94629	3360.2	-2.69636	3360.2	-5.0346
		3360.39	-0.01571	3360.39	-0.29828	3360.39	-1.89573	3360.39	-2.62923	3360.39	-4.89069
		3360.59	-0.01095	3360.59	-0.2956	3360.59	-1.85078	3360.59	-2.55874	3360.59	-4.75152
		3360.78	-0.01741	3360.78	-0.27994	3360.78	-1.81089	3360.78	-2.48866	3360.78	-4.61194
		3360.98	-0.02499	3360.98	-0.27174	3360.98	-1.77482	3360.98	-2.43045	3360.98	-4.47861
		3361.18	-0.02885	3361.18	-0.2625	3361.18	-1.74438	3361.18	-2.37802	3361.18	-4.36005
		3361.37	-0.03237	3361.37	-0.25549	3361.37	-1.7156	3361.37	-2.32419	3361.37	-4.24661
		3361.57	-0.02372	3361.57	-0.26377	3361.57	-1.6774	3361.57	-2.27048	3361.57	-4.13187
		3361.76	-0.01535	3361.76	-0.26886	3361.76	-1.63737	3361.76	-2.21422	3361.76	-4.02406
		3361.96	-0.01764	3361.96	-0.26575	3361.96	-1.60587	3361.96	-2.16389	3361.96	-3.92109
		3362.15	-0.01586	3362.15	-0.25961	3362.15	-1.57768	3362.15	-2.11925	3362.15	-3.81571
		3362.35	-0.01399	3362.35	-0.25425	3362.35	-1.5454	3362.35	-2.07447	3362.35	-3.72579
		3362.54	-0.01717	3362.54	-0.25199	3362.54	-1.51399	3362.54	-2.03119	3362.54	-3.64407
		3362.74	-0.02189	3362.74	-0.24897	3362.74	-1.48319	3362.74	-1.98041	3362.74	-3.55009
		3362.93	-0.02261	3362.93	-0.24758	3362.93	-1.45361	3362.93	-1.93139	3362.93	-3.45646
		3363.13	-0.02126	3363.13	-0.24713	3363.13	-1.4278	3363.13	-1.89508	3363.13	-3.37269
		3363.32	-0.02443	3363.32	-0.24442	3363.32	-1.4006	3363.32	-1.8595	3363.32	-3.29589
		3363.52	-0.02236	3363.52	-0.23692	3363.52	-1.37746	3363.52	-1.82275	3363.52	-3.2198
		3363.71	-0.02141	3363.71	-0.22824	3363.71	-1.36213	3363.71	-1.7864	3363.71	-3.14452
		3363.91	-0.02043	3363.91	-0.2243	3363.91	-1.34218	3363.91	-1.74789	3363.91	-3.07616
		3364.1	-0.02244	3364.1	-0.22313	3364.1	-1.31488	3364.1	-1.71052	3364.1	-3.00836
		3364.3	-0.02356	3364.3	-0.2189	3364.3	-1.2923	3364.3	-1.67676	3364.3	-2.94181
		3364.5	-0.01078	3364.5	-0.21083	3364.5	-1.27065	3364.5	-1.64271	3364.5	-2.88292
		3364.69	-0.00987	3364.69	-0.20727	3364.69	-1.24538	3364.69	-1.61263	3364.69	-2.82463
		3364.89	-0.01673	3364.89	-0.21012	3364.89	-1.21521	3364.89	-1.58825	3364.89	-2.76221
		3365.08	-0.01506	3365.08	-0.21585	3365.08	-1.19213	3365.08	-1.55266	3365.08	-2.695
		3365.28	-0.0203	3365.28	-0.21944	3365.28	-1.18013	3365.28	-1.51325	3365.28	-2.63221
		3365.47	-0.02783	3365.47	-0.21333	3365.47	-1.16048	3365.47	-1.4855	3365.47	-2.58098
		3365.67	-0.02126	3365.67	-0.20591	3365.67	-1.14337	3365.67	-1.46036	3365.67	-2.53323
		3365.86	-0.0154	3365.86	-0.20357	3365.86	-1.12909	3365.86	-1.43645	3365.86	-2.4839
		3366.06	-0.01879	3366.06	-0.20326	3366.06	-1.10324	3366.06	-1.41379	3366.06	-2.43205
		3366.25	-0.02059	3366.25	-0.2081	3366.25	-1.08281	3366.25	-1.386	3366.25	-2.38266
		3366.45	-0.02224	3366.45	-0.20938	3366.45	-1.07443	3366.45	-1.35894	3366.45	-2.33815
		3366.64	-0.02341	3366.64	-0.20405	3366.64	-1.06471	3366.64	-1.33902	3366.64	-2.29652
		3366.84	-0.02197	3366.84	-0.20151	3366.84	-1.05355	3366.84	-1.3185	3366.84	-2.25626
		3367.03	-0.01406	3367.03	-0.19668	3367.03	-1.03468	3367.03	-1.292	3367.03	-2.2102
		3367.23	-0.00898	3367.23	-0.18924	3367.23	-1.00943	3367.23	-1.26715	3367.23	-2.16358
		3367.43	-0.01368	3367.43	-0.1839	3367.43	-0.99079	3367.43	-1.24209	3367.43	-2.11796
		3367.62	-0.01686	3367.62	-0.18075	3367.62	-0.97278	3367.62	-1.21067	3367.62	-2.07041
		3367.82	-0.01754	3367.82	-0.18358	3367.82	-0.95214	3367.82	-1.18824	3367.82	-2.03068
		3368.01	-0.01667	3368.01	-0.18509	3368.01	-0.93742	3368.01	-1.18063	3368.01	-1.99733
		3368.21	-0.02046	3368.21	-0.17744	3368.21	-0.92824	3368.21	-1.17007	3368.21	-1.96912
		3368.4	-0.02506	3368.4	-0.17081	3368.4	-0.9182	3368.4	-1.15201	3368.4	-1.93779
		3368.6	-0.02432	3368.6	-0.17711	3368.6	-0.90746	3368.6	-1.12657	3368.6	-1.90057
		3368.79	-0.02389	3368.79	-0.18771	3368.79	-0.89846	3368.79	-1.10148	3368.79	-1.86722
		3368.99	-0.02471	3368.99	-0.19071	3368.99	-0.89243	3368.99	-1.08979	3368.99	-1.83215
		3369.18	-0.0229	3369.18	-0.18713	3369.18	-0.8831	3369.18	-1.07983	3369.18	-1.79781
		3369.38	-0.01885	3369.38	-0.17881	3369.38	-0.87087	3369.38	-1.06609	3369.38	-1.76683
		3369.57	-0.01897	3369.57	-0.17299	3369.57	-0.86042	3369.57	-1.04815	3369.57	-1.7391
		3369.77	-0.01175	3369.77	-0.16751	3369.77	-0.84604	3369.77	-1.02518	3369.77	-1.71242
		3369.96	-0.00122	3369.96	-0.16497	3369.96	-0.83073	3369.96	-1.01019	3369.96	-1.68387
		3370.16	-0.00559	3370.16	-0.17164	3370.16	-0.82287	3370.16	-0.99785	3370.16	-1.65931
		3370.35	-0.01478	3370.35	-0.17344	3370.35	-0.81548	3370.35	-0.98011	3370.35	-1.62556
		3370.55	-0.02017	3370.55	-0.17035	3370.55	-0.80425	3370.55	-0.96284	3370.55	-1.59128
		3370.75	-0.02095	3370.75	-0.16517	3370.75	-0.79242	3370.75	-0.94842	3370.75	-1.57045
		3370.94	-0.02096	3370.94	-0.16282	3370.94	-0.77745	3370.94	-0.93738	3370.94	-1.54155
		3371.14	-0.02546	3371.14	-0.16863	3371.14	-0.7679	3371.14	-0.92744	3371.14	-1.5088
		3371.33	-0.02394	3371.33	-0.16883	3371.33	-0.76207	3371.33	-0.91513	3371.33	-1.48488
		3371.53	-0.02073	3371.53	-0.16196	3371.53	-0.74576	3371.53	-0.89648	3371.53	-1.465
		3371.72	-0.01995	3371.72	-0.15687	3371.72	-0.72956	3371.72	-0.87653	3371.72	-1.4461
		3371.92	-0.0121	3371.92	-0.15246	3371.92	-0.71912	3371.92	-0.86409	3371.92	-1.42546
		3372.11	-0.01041	3372.11	-0.14833	3372.11	-0.70917	3372.11	-0.8527	3372.11	-1.40216
		3372.31	-0.01643	3372.31	-0.15087	3372.31	-0.70865	3372.31	-0.83837	3372.31	-1.38106
		3372.5	-0.01542	3372.5	-0.15438	3372.5	-0.70799	3372.5	-0.8258	3372.5	-1.36394
		3372.7	-0.01327	3372.7	-0.14992	3372.7	-0.70258	3372.7	-0.81637	3372.7	-1.34311
		3372.89	-0.01836	3372.89	-0.14984	3372.89	-0.69631	3372.89	-0.81233	3372.89	-1.32205
		3373.09	-0.02124	3373.09	-0.1541	3373.09	-0.6781	3373.09	-0.80572	3373.09	-1.30548
		3373.28	-0.01908	3373.28	-0.14736	3373.28	-0.66442	3373.28	-0.78546	3373.28	-1.28756
		3373.48	-0.01902	3373.48	-0.13903	3373.48	-0.66226	3373.48	-0.77182	3373.48	-1.26689
		3373.68	-0.01563	3373.68	-0.14044	3373.68	-0.65408	3373.68	-0.77205	3373.68	-1.24477
		3373.87	-0.0109	3373.87	-0.14732	3373.87	-0.64304	3373.87	-0.76113	3373.87	-1.22612
		3374.07	-0.00967	3374.07	-0.15167	3374.07	-0.63315	3374.07	-0.74585	3374.07	-1.20932
		3374.26	-0.01021	3374.26	-0.14671	3374.26	-0.62545	3374.26	-0.73235	3374.26	-1.19005
		3374.46	-0.00786	3374.46	-0.14311	3374.46	-0.62055	3374.46	-0.7155	3374.46	-1.17387
		3374.65	-0.00175	3374.65	-0.14491	3374.65	-0.61586	3374.65	-0.70692	3374.65	-1.16115
		3374.85	-3.69221e-05	3374.85	-0.14307	3374.85	-0.61036	3374.85	-0.70188	3374.85	-1.14233
		3375.04	-0.00537	3375.04	-0.14109	3375.04	-0.60258	3375.04	-0.68979	3375.04	-1.11969
		3375.24	-0.01484	3375.24	-0.1377	3375.24	-0.59468	3375.24	-0.67792	3375.24	-1.10597
		3375.43	-0.01809	3375.43	-0.13304	3375.43	-0.5888	3375.43	-0.6753	3375.43	-1.09709
		3375.63	-0.0138	3375.63	-0.13499	3375.63	-0.58678	3375.63	-0.6701	3375.63	-1.07766
		3375.82	-0.01046	3375.82	-0.14406	3375.82	-0.57944	3375.82	-0.65866	3375.82	-1.05439
		3376.02	-0.01003	3376.02	-0.14815	3376.02	-0.56666	3376.02	-0.65347	3376.02	-1.04278
		3376.21	-0.00789	3376.21	-0.14164	3376.21	-0.55967	3376.21	-0.6485	3376.21	-1.03
		3376.41	-0.00663	3376.41	-0.13233	3376.41	-0.55807	3376.41	-0.63782	3376.41	-1.01831
		3376.6	-0.01281	3376.6	-0.12934	3376.6	-0.55368	3376.6	-0.62983	3376.6	-1.01624
		3376.8	-0.01618	3376.8	-0.12865	3376.8	-0.54535	3376.8	-0.6247	3376.8	-1.00822
		3377	-0.01227	3377	-0.12676	3377	-0.5371	3377	-0.61169	3377	-0.99088
		3377.19	-0.01003	3377.19	-0.13017	3377.19	-0.52662	3377.19	-0.59827	3377.19	-0.97114
		3377.39	-0.0098	3377.39	-0.12828	3377.39	-0.51952	3377.39	-0.59371	3377.39	-0.95985
		3377.58	-0.00883	3377.58	-0.12423	3377.58	-0.51823	3377.58	-0.59158	3377.58	-0.95082
		3377.78	-0.01337	3377.78	-0.12908	3377.78	-0.5205	3377.78	-0.58724	3377.78	-0.93412
		3377.97	-0.01492	3377.97	-0.13231	3377.97	-0.51633	3377.97	-0.57515	3377.97	-0.92156
		3378.17	-0.00845	3378.17	-0.12935	3378.17	-0.50272	3378.17	-0.56578	3378.17	-0.9131
		3378.36	-0.00834	3378.36	-0.12809	3378.36	-0.49909	3378.36	-0.56133	3378.36	-0.90125
		3378.56	-0.01233	3378.56	-0.12718	3378.56	-0.49809	3378.56	-0.54959	3378.56	-0.88504
		3378.75	-0.01394	3378.75	-0.12905	3378.75	-0.48684	3378.75	-0.54044	3378.75	-0.87054
		3378.95	-0.01345	3378.95	-0.133	3378.95	-0.47561	3378.95	-0.5365	3378.95	-0.86547
		3379.14	-0.01188	3379.14	-0.12509	3379.14	-0.4713	3379.14	-0.53282	3379.14	-0.85717
		3379.34	-0.01268	3379.34	-0.12028	3379.34	-0.4736	3379.34	-0.53201	3379.34	-0.84105
		3379.53	-0.01376	3379.53	-0.12846	3379.53	-0.47079	3379.53	-0.52777	3379.53	-0.83158
		3379.73	-0.01168	3379.73	-0.12728	3379.73	-0.46374	3379.73	-0.51833	3379.73	-0.82697
		3379.93	-0.01221	3379.93	-0.12051	3379.93	-0.4611	3379.93	-0.51159	3379.93	-0.81879
		3380.12	-0.01054	3380.12	-0.11855	3380.12	-0.45826	3380.12	-0.5124	3380.12	-0.80878
		3380.32	-0.00411	3380.32	-0.11258	3380.32	-0.4496	3380.32	-0.50781	3380.32	-0.79905
		3380.51	-0.00582	3380.51	-0.10575	3380.51	-0.43758	3380.51	-0.49698	3380.51	-0.78868

## Sheet: Fig 1d
	DA/Py	T2-1 (ms)	T2-2 (ms)	T2-3 (ms)	T2-mean (ms)	S.D. (ms)	p
	0.1	909	1041	1025	991.667	58.818
	0.3	1262	1251	919	1144	159.162	0.195
	0.6	1266	1284	1019	1189.67	120.903	0.0633
	1.2	1659	1746	1717	1707.33	36.1694	5.65935e-05
	1.8	1782	1918	1870	1856.67	56.3166	5.13466e-05
	2.3	2040	1929	2215	2061.33	117.729	0.000147751

## Sheet: Fig 1e
	Wavelength (nm)	Normalized Absorbance (arb. units)
	DA/Py Ratio	0.1	0.3	0.6	1.2	1.8	2.3
	1100	1	1	1	0.21439	0.11194	0.22127
	1099	1	1	1	0.21533	0.11235	0.22181
	1098	1	1	1	0.21628	0.11401	0.22341
	1097	1	1	1	0.2177	0.11567	0.22555
	1096	1	1	1	0.21912	0.11774	0.22769
	1095	1	0.99559	1	0.22101	0.1194	0.23036
	1094	1	0.99559	1	0.22291	0.12106	0.23303
	1093	1	0.99559	1	0.22433	0.12313	0.23517
	1092	1	0.99559	1	0.22575	0.12521	0.23731
	1091	1	0.99559	1	0.22764	0.12728	0.24051
	1090	1	0.99559	1	0.22906	0.12935	0.24319
	1089	1	0.99119	0.9931	0.23095	0.13101	0.24586
	1088	1	0.99119	0.9931	0.23284	0.13308	0.24746
	1087	1	0.99119	0.9931	0.23474	0.13557	0.25013
	1086	1	0.99119	0.9931	0.23663	0.13723	0.25281
	1085	1	0.99119	0.9931	0.23805	0.1393	0.25548
	1084	1	0.99119	0.9931	0.23994	0.14138	0.25762
	1083	0.99468	0.99119	0.9931	0.24184	0.14386	0.26029
	1082	0.99468	0.98678	0.9931	0.24326	0.14594	0.26296
	1081	0.99468	0.98678	0.9931	0.24515	0.1476	0.2651
	1080	0.99468	0.98678	0.9931	0.24752	0.14967	0.26724
	1079	0.99468	0.98678	0.9931	0.24941	0.15216	0.27044
	1078	0.99468	0.98678	0.9931	0.25083	0.15423	0.27365
	1077	0.99468	0.98678	0.9931	0.25225	0.1563	0.27579
	1076	0.99468	0.98678	0.9931	0.25414	0.15879	0.27846
	1075	0.99468	0.98238	0.9931	0.25651	0.16086	0.28113
	1074	0.99468	0.98238	0.9931	0.2584	0.16335	0.28381
	1073	0.98936	0.98238	0.98621	0.26077	0.16542	0.28648
	1072	0.98936	0.98238	0.98621	0.26219	0.1675	0.28915
	1071	0.98936	0.98238	0.98621	0.26361	0.16998	0.29129
	1070	0.98936	0.98238	0.98621	0.2655	0.17247	0.29449
	1069	0.98936	0.98238	0.98621	0.26739	0.17496	0.29717
	1068	0.98936	0.98238	0.98621	0.26929	0.17703	0.29984
	1067	0.98936	0.97797	0.98621	0.27165	0.17952	0.30251
	1066	0.98936	0.97797	0.97931	0.27402	0.18201	0.30518
	1065	0.98404	0.97797	0.98621	0.27544	0.18449	0.30839
	1064	0.98404	0.97797	0.98621	0.27733	0.18698	0.31106
	1063	0.98404	0.97797	0.98621	0.2797	0.18947	0.31427
	1062	0.98404	0.97797	0.98621	0.28206	0.19237	0.31748
	1061	0.98404	0.97797	0.97931	0.28443	0.19486	0.32015
	1060	0.98404	0.97357	0.97931	0.28585	0.19776	0.32282
	1059	0.98404	0.97357	0.97931	0.28774	0.20025	0.32549
	1058	0.98404	0.97357	0.97931	0.29011	0.20274	0.3287
	1057	0.97872	0.97357	0.97931	0.29248	0.20564	0.33191
	1056	0.97872	0.97357	0.97931	0.29437	0.20813	0.33511
	1055	0.97872	0.97357	0.97931	0.29626	0.21061	0.33779
	1054	0.97872	0.97357	0.97931	0.29815	0.21352	0.34046
	1053	0.9734	0.97357	0.97931	0.30052	0.216	0.34367
	1052	0.9734	0.96916	0.97241	0.30289	0.21891	0.34687
	1051	0.9734	0.96916	0.97931	0.30525	0.22181	0.35008
	1050	0.9734	0.96476	0.97931	0.30762	0.22471	0.35275
	1049	0.9734	0.96476	0.97241	0.30999	0.22761	0.35596
	1048	0.9734	0.96916	0.97241	0.31235	0.23051	0.3597
	1047	0.9734	0.96916	0.97241	0.31472	0.23342	0.36291
	1046	0.96809	0.96476	0.97241	0.31708	0.23632	0.36558
	1045	0.96809	0.96476	0.97241	0.31945	0.23964	0.36879
	1044	0.96809	0.96476	0.97241	0.32182	0.24295	0.37199
	1043	0.96809	0.96476	0.97241	0.32418	0.24627	0.3752
	1042	0.96809	0.96476	0.97241	0.32655	0.24917	0.37841
	1041	0.96809	0.96476	0.97241	0.32892	0.25207	0.38215
	1040	0.96277	0.96035	0.97241	0.33128	0.25539	0.38589
	1039	0.96277	0.96035	0.96552	0.33412	0.25871	0.3891
	1038	0.96277	0.96035	0.96552	0.33649	0.26161	0.3923
	1037	0.96277	0.96035	0.96552	0.33885	0.26493	0.39551
	1036	0.96277	0.96035	0.96552	0.34122	0.26824	0.39925
	1035	0.96277	0.96035	0.96552	0.34406	0.27156	0.40246
	1034	0.96277	0.96035	0.96552	0.34643	0.27488	0.40567
	1033	0.96277	0.96035	0.95862	0.34879	0.27778	0.40941
	1032	0.96277	0.95595	0.95862	0.35163	0.28151	0.41315
	1031	0.96277	0.95595	0.95862	0.354	0.28483	0.41635
	1030	0.96809	0.95595	0.95862	0.35684	0.28856	0.4201
	1029	0.96809	0.95595	0.95862	0.3592	0.29187	0.42384
	1028	0.96809	0.95595	0.95172	0.36157	0.29561	0.42758
	1027	0.96809	0.95595	0.95172	0.36441	0.29934	0.43079
	1026	0.96809	0.95595	0.95172	0.36725	0.30265	0.43453
	1025	0.96277	0.95595	0.95172	0.36962	0.30597	0.43773
	1024	0.96277	0.95154	0.95172	0.37246	0.30887	0.44041
	1023	0.95745	0.95154	0.95172	0.3753	0.31219	0.44361
	1022	0.95745	0.94714	0.95862	0.37766	0.31592	0.44682
	1021	0.95745	0.94714	0.95862	0.3805	0.31924	0.45056
	1020	0.95213	0.94714	0.96552	0.38381	0.32255	0.45377
	1019	0.95213	0.94714	0.96552	0.38713	0.32587	0.45697
	1018	0.95213	0.94273	0.96552	0.38997	0.3296	0.46018
	1017	0.95213	0.94273	0.95862	0.39328	0.33333	0.46392
	1016	0.95213	0.94273	0.95862	0.39612	0.33706	0.46766
	1015	0.94681	0.94273	0.95862	0.39896	0.34121	0.47141
	1014	0.94681	0.94273	0.95862	0.40227	0.34494	0.47461
	1013	0.94681	0.94273	0.95862	0.40511	0.34867	0.47835
	1012	0.94681	0.94273	0.95862	0.40795	0.35199	0.4821
	1011	0.94681	0.94273	0.95862	0.41079	0.35614	0.48584
	1010	0.94681	0.93833	0.95862	0.4141	0.3607	0.48958
	1009	0.94681	0.93833	0.95862	0.41742	0.36443	0.49332
	1008	0.94681	0.93833	0.95862	0.42073	0.36816	0.49706
	1007	0.94681	0.93833	0.95862	0.42357	0.37189	0.50027
	1006	0.94149	0.93833	0.95862	0.42688	0.37604	0.50401
	1005	0.94149	0.93833	0.95862	0.43019	0.38018	0.50828
	1004	0.94149	0.93833	0.95862	0.43303	0.38433	0.51203
	1003	0.94149	0.93833	0.95862	0.43635	0.38806	0.51577
	1002	0.94149	0.93392	0.95862	0.43966	0.39221	0.51897
	1001	0.94149	0.93392	0.95862	0.44345	0.39635	0.52325
	1000	0.94149	0.93392	0.95862	0.44676	0.40008	0.52753
	999	0.94149	0.93392	0.95862	0.4496	0.40423	0.53073
	998	0.94149	0.93392	0.95862	0.45291	0.40837	0.53394
	997	0.94149	0.93392	0.95862	0.4567	0.41252	0.53821
	996	0.94149	0.93392	0.95862	0.46048	0.41625	0.54196
	995	0.94149	0.93392	0.95862	0.46332	0.41998	0.5457
	994	0.94149	0.93392	0.95862	0.46616	0.42454	0.5489
	993	0.94149	0.93392	0.95862	0.46995	0.42869	0.55318
	992	0.94149	0.93392	0.95862	0.47326	0.43284	0.55692
	991	0.94149	0.92952	0.96552	0.47705	0.43657	0.56013
	990	0.94149	0.92952	0.96552	0.48036	0.44113	0.56387
	989	0.94149	0.92952	0.96552	0.48367	0.44569	0.56815
	988	0.94149	0.92952	0.96552	0.48793	0.44983	0.57189
	987	0.94149	0.92952	0.96552	0.49172	0.45315	0.57563
	986	0.94149	0.92952	0.96552	0.49503	0.4573	0.5799
	985	0.94149	0.92952	0.96552	0.49834	0.46186	0.58311
	984	0.94149	0.92952	0.96552	0.50213	0.466	0.58685
	983	0.94149	0.92952	0.96552	0.50592	0.47015	0.59059
	982	0.94149	0.92952	0.96552	0.50923	0.4743	0.59433
	981	0.94149	0.92952	0.96552	0.51254	0.47886	0.59808
	980	0.94149	0.92952	0.96552	0.51585	0.48342	0.60128
	979	0.94149	0.92952	0.96552	0.52011	0.48715	0.60556
	978	0.94149	0.92952	0.96552	0.52437	0.49171	0.6093
	977	0.94149	0.92952	0.97241	0.52721	0.49585	0.61304
	976	0.93617	0.92952	0.97241	0.531	0.50041	0.61678
	975	0.93617	0.92952	0.97241	0.53478	0.50498	0.62106
	974	0.93617	0.92511	0.97241	0.5381	0.50871	0.62427
	973	0.93617	0.92511	0.97241	0.54188	0.51244	0.62747
	972	0.93617	0.92511	0.97241	0.54614	0.517	0.63068
	971	0.93617	0.92511	0.97241	0.54946	0.52114	0.63442
	970	0.93617	0.92511	0.97241	0.55324	0.5257	0.6387
	969	0.93617	0.92511	0.97241	0.55703	0.52985	0.64297
	968	0.93617	0.92511	0.97241	0.56129	0.53483	0.64618
	967	0.93617	0.92511	0.97241	0.56507	0.53939	0.64939
	966	0.93617	0.9207	0.97241	0.56933	0.54353	0.65313
	965	0.93617	0.9207	0.97241	0.57312	0.54809	0.6574
	964	0.93085	0.9207	0.97241	0.5769	0.55265	0.66114
	963	0.93085	0.9207	0.97241	0.58116	0.5568	0.66489
	962	0.93085	0.9207	0.97241	0.58542	0.56053	0.66863
	961	0.93085	0.9207	0.97241	0.58968	0.56385	0.6729
	960	0.93085	0.9163	0.97241	0.59347	0.56716	0.67611
	959	0.93085	0.9163	0.97241	0.59726	0.57131	0.67878
	958	0.92553	0.9163	0.97241	0.60057	0.57711	0.68306
	957	0.92553	0.91189	0.97241	0.60435	0.58209	0.6868
	956	0.92553	0.91189	0.96552	0.60814	0.58624	0.69001
	955	0.92021	0.91189	0.96552	0.61193	0.5908	0.69375
	954	0.92021	0.90749	0.96552	0.61619	0.59536	0.69802
	953	0.92021	0.90749	0.96552	0.62139	0.60033	0.70176
	952	0.91489	0.90749	0.96552	0.62518	0.60448	0.70551
	951	0.91489	0.90308	0.95862	0.62849	0.60904	0.70871
	950	0.91489	0.90308	0.95862	0.63322	0.6136	0.71245
	949	0.90957	0.90308	0.95862	0.63796	0.61816	0.71566
	948	0.90957	0.89868	0.95862	0.64174	0.62355	0.7194
	947	0.90957	0.89868	0.95862	0.64553	0.62811	0.72368
	946	0.90426	0.89427	0.95862	0.64979	0.63226	0.72742
	945	0.90426	0.89427	0.95862	0.65405	0.63682	0.73116
	944	0.90426	0.89427	0.95862	0.65878	0.64179	0.73437
	943	0.90426	0.88987	0.95862	0.66304	0.64594	0.73811
	942	0.89894	0.88987	0.95862	0.6673	0.6505	0.74185
	941	0.89894	0.88987	0.95172	0.67156	0.65547	0.74559
	940	0.89894	0.88987	0.95172	0.67582	0.66003	0.74933
	939	0.89894	0.88987	0.95172	0.68055	0.66418	0.75307
	938	0.89362	0.88546	0.95172	0.68528	0.66874	0.75681
	937	0.89362	0.88546	0.95172	0.69001	0.67371	0.76002
	936	0.89362	0.88106	0.95172	0.69475	0.6791	0.76376
	935	0.8883	0.88106	0.95172	0.69853	0.68408	0.76697
	934	0.8883	0.88106	0.95172	0.70185	0.68864	0.77018
	933	0.8883	0.87665	0.95172	0.70611	0.69279	0.77338
	932	0.8883	0.87665	0.95172	0.71084	0.6961	0.77712
	931	0.88298	0.87665	0.95172	0.71557	0.70025	0.78087
	930	0.88298	0.87225	0.95172	0.72078	0.70481	0.78407
	929	0.88298	0.87225	0.94483	0.72551	0.70854	0.78835
	928	0.87766	0.87225	0.94483	0.72929	0.7131	0.79209
	927	0.87766	0.86784	0.94483	0.73355	0.71725	0.7953
	926	0.87766	0.86784	0.94483	0.73829	0.72264	0.79904
	925	0.87766	0.86784	0.94483	0.74302	0.72803	0.80331
	924	0.87766	0.86784	0.94483	0.74823	0.733	0.80706
	923	0.87234	0.86344	0.94483	0.75296	0.73798	0.8108
	922	0.87234	0.86344	0.94483	0.75674	0.74378	0.81347
	921	0.87234	0.86344	0.94483	0.76148	0.74876	0.81561
	920	0.87234	0.86344	0.94483	0.76526	0.75207	0.81935
	919	0.87234	0.85903	0.94483	0.77	0.75498	0.82362
	918	0.86702	0.85903	0.94483	0.77567	0.75912	0.82737
	917	0.86702	0.85903	0.94483	0.78041	0.76534	0.83004
	916	0.86702	0.85463	0.94483	0.78561	0.77197	0.83378
	915	0.86702	0.85463	0.94483	0.79035	0.77612	0.83699
	914	0.8617	0.85463	0.94483	0.79366	0.77902	0.84019
	913	0.8617	0.85022	0.94483	0.7965	0.78234	0.84393
	912	0.8617	0.85022	0.94483	0.80123	0.7869	0.84821
	911	0.8617	0.85022	0.94483	0.80596	0.79187	0.85195
	910	0.85638	0.85022	0.94483	0.81117	0.79519	0.85462
	909	0.85638	0.84581	0.94483	0.8159	0.79892	0.85783
	908	0.85638	0.84581	0.94483	0.82016	0.80431	0.86157
	907	0.85638	0.84581	0.94483	0.82442	0.81095	0.86478
	906	0.85106	0.84141	0.94483	0.8301	0.81592	0.86799
	905	0.85106	0.84141	0.94483	0.83436	0.81924	0.87119
	904	0.85106	0.84141	0.94483	0.83862	0.82255	0.8744
	903	0.85106	0.84141	0.94483	0.84335	0.82629	0.87761
	902	0.85106	0.837	0.94483	0.84808	0.83209	0.88135
	901	0.84574	0.837	0.94483	0.85187	0.83831	0.88455
	900	0.84574	0.837	0.94483	0.85613	0.84245	0.88776
	899	0.84574	0.8326	0.94483	0.85991	0.8466	0.89097
	898	0.84043	0.8326	0.93793	0.8637	0.84992	0.89364
	897	0.84043	0.8326	0.93793	0.86796	0.85199	0.89738
	896	0.84043	0.8326	0.93793	0.87222	0.85489	0.90005
	895	0.84043	0.82819	0.93793	0.87601	0.86111	0.90326
	894	0.84043	0.82819	0.94483	0.88121	0.86609	0.90647
	893	0.84043	0.82819	0.94483	0.88547	0.87023	0.91021
	892	0.83511	0.82379	0.93793	0.88784	0.87604	0.91395
	891	0.83511	0.82379	0.94483	0.89068	0.87977	0.91662
	890	0.83511	0.82379	0.93793	0.89399	0.88101	0.91876
	889	0.82979	0.81938	0.93793	0.89778	0.88474	0.92304
	888	0.82979	0.81938	0.93793	0.90251	0.88972	0.92731
	887	0.82979	0.81938	0.93793	0.90677	0.89511	0.93052
	886	0.82447	0.81498	0.94483	0.91055	0.90133	0.93266
	885	0.82447	0.81498	0.94483	0.91481	0.90423	0.93586
	884	0.82447	0.81498	0.93793	0.91671	0.90672	0.93854
	883	0.82447	0.81498	0.93793	0.91955	0.91128	0.94014
	882	0.81915	0.81057	0.93793	0.92333	0.91625	0.94121
	881	0.81915	0.81057	0.93793	0.92712	0.91998	0.94335
	880	0.81915	0.81057	0.93793	0.92948	0.92164	0.94709
	879	0.81383	0.80617	0.93793	0.9328	0.92371	0.95136
	878	0.81383	0.80617	0.93793	0.93942	0.92537	0.95404
	877	0.81383	0.80617	0.93793	0.94463	0.92745	0.95617
	876	0.81383	0.80176	0.93793	0.94605	0.93035	0.95938
	875	0.80851	0.80176	0.93103	0.94841	0.93491	0.96205
	874	0.80851	0.80176	0.93793	0.95173	0.94071	0.96366
	873	0.80851	0.79736	0.93793	0.95315	0.94403	0.96686
	872	0.80851	0.79736	0.93793	0.95267	0.94444	0.96954
	871	0.80851	0.79736	0.93103	0.95409	0.94403	0.969
	870	0.80319	0.79295	0.93103	0.95883	0.9461	0.9706
	869	0.80319	0.79295	0.93103	0.96119	0.95066	0.97488
	868	0.80319	0.79295	0.93103	0.96356	0.95398	0.97755
	867	0.79787	0.78855	0.93103	0.96876	0.95398	0.97916
	866	0.79787	0.78855	0.92414	0.97255	0.95439	0.98129
	865	0.79787	0.78855	0.92414	0.97255	0.95688	0.98236
	864	0.79787	0.78855	0.92414	0.97302	0.96103	0.9829
	863	0.79255	0.78414	0.92414	0.97444	0.96352	0.9845
	862	0.79255	0.78414	0.92414	0.97681	0.96766	0.98557
	861	0.79255	0.77974	0.91724	0.97823	0.9743	0.9861
	860	0.78723	0.77974	0.91724	0.97965	0.97181	0.98824
	859	0.78723	0.77974	0.91724	0.98249	0.97056	0.99091
	858	0.78723	0.77533	0.91724	0.98438	0.97471	0.99091
	857	0.78723	0.77533	0.91724	0.98344	0.97554	0.99091
	856	0.78191	0.77093	0.91034	0.98391	0.97471	0.99198
	855	0.78191	0.77093	0.91034	0.98675	0.98093	0.99412
	854	0.78191	0.77093	0.91034	0.98864	0.99171	0.99679
	853	0.78191	0.77093	0.91034	0.98817	0.99254	0.9984
	852	0.7766	0.76652	0.91034	0.98817	0.9859	0.9984
	851	0.7766	0.76652	0.90345	0.99243	0.98507	0.9984
	850	0.7766	0.76211	0.90345	0.99669	0.9859	0.9984
	849	0.77128	0.76211	0.90345	0.99763	0.98342	0.9984
	848	0.77128	0.76211	0.90345	0.99574	0.98176	0.99947
	847	0.77128	0.75771	0.89655	0.99385	0.98217	1
	846	0.77128	0.75771	0.89655	0.99385	0.98051	0.99947
	845	0.76596	0.7533	0.89655	0.99527	0.98093	0.99893
	844	0.76596	0.7533	0.89655	0.99432	0.99046	0.99893
	843	0.76596	0.7533	0.88966	0.99527	1	0.99786
	842	0.76064	0.7489	0.88966	0.99716	0.99668	0.99679
	841	0.76064	0.7489	0.88966	0.99669	0.98839	0.99519
	840	0.76064	0.74449	0.88276	0.99621	0.98507	0.99412
	839	0.76064	0.74449	0.88276	0.99669	0.98507	0.99466
	838	0.75532	0.74449	0.88276	0.99527	0.9859	0.99679
	837	0.75532	0.74009	0.88276	0.99527	0.98839	0.9984
	836	0.75	0.74009	0.87586	0.99432	0.99046	0.99733
	835	0.75	0.73568	0.87586	0.9929	0.99088	0.99519
	834	0.75	0.73568	0.87586	0.99621	0.99171	0.99252
	833	0.74468	0.73568	0.86897	1	0.99171	0.99145
	832	0.74468	0.73128	0.86897	1	0.99088	0.99091
	831	0.73936	0.73128	0.86897	0.99811	0.99046	0.98931
	830	0.73936	0.72687	0.86897	0.99527	0.98632	0.98878
	829	0.73936	0.72687	0.86207	0.99432	0.98134	0.98824
	828	0.73404	0.72247	0.86207	0.99716	0.983	0.98664
	827	0.73404	0.72247	0.86207	0.99953	0.98673	0.98557
	826	0.73404	0.72247	0.85517	0.99905	0.9859	0.9845
	825	0.72872	0.71806	0.85517	0.99905	0.98507	0.98236
	824	0.72872	0.71806	0.85517	0.99574	0.98507	0.97969
	823	0.72872	0.71366	0.84828	0.9929	0.98425	0.97862
	822	0.7234	0.71366	0.84828	0.99337	0.98673	0.97809
	821	0.7234	0.70925	0.84828	0.99243	0.99088	0.97541
	820	0.7234	0.70925	0.84138	0.99195	0.99088	0.97381
	819	0.71809	0.70925	0.84138	0.99243	0.9859	0.97381
	818	0.71809	0.70485	0.84138	0.99148	0.98134	0.97328
	817	0.71809	0.70485	0.83448	0.99006	0.97554	0.97114
	816	0.71277	0.70044	0.83448	0.98817	0.97305	0.96686
	815	0.71277	0.70044	0.83448	0.98628	0.97554	0.96205
	814	0.70745	0.69604	0.82759	0.98438	0.97512	0.95991
	813	0.70745	0.69163	0.82759	0.98438	0.97098	0.95831
	812	0.70745	0.69163	0.82759	0.98391	0.96973	0.95671
	811	0.70213	0.68722	0.82069	0.98438	0.97015	0.95457
	810	0.70213	0.68722	0.82069	0.98533	0.97264	0.95243
	809	0.70213	0.68722	0.82069	0.98344	0.97264	0.94976
	808	0.69681	0.68282	0.81379	0.9787	0.96932	0.94655
	807	0.69681	0.68282	0.81379	0.97634	0.96642	0.94441
	806	0.69681	0.67841	0.81379	0.97539	0.96144	0.94281
	805	0.69149	0.67841	0.8069	0.97397	0.95813	0.9396
	804	0.69149	0.67401	0.8069	0.97397	0.9573	0.93693
	803	0.68617	0.67401	0.8	0.97302	0.95274	0.93373
	802	0.68617	0.6696	0.8	0.97018	0.94818	0.93105
	801	0.68617	0.6696	0.8	0.96876	0.94983	0.92731
	800	0.68617	0.6652	0.7931	0.96735	0.949	0.92464
	799	0.68085	0.6652	0.7931	0.9664	0.94527	0.9225
	798	0.68085	0.66079	0.7931	0.96451	0.94444	0.91983
	797	0.67553	0.66079	0.78621	0.96167	0.94154	0.91716
	796	0.67553	0.65639	0.78621	0.95741	0.93698	0.91448
	795	0.67553	0.65639	0.78621	0.95173	0.93325	0.91074
	794	0.67021	0.65198	0.77931	0.94841	0.9291	0.90593
	793	0.67021	0.65198	0.77931	0.94889	0.9291	0.90273
	792	0.66489	0.64758	0.77241	0.94841	0.93035	0.90059
	791	0.66489	0.64758	0.77241	0.94605	0.9291	0.89845
	790	0.65957	0.64317	0.77241	0.94179	0.92454	0.89471
	789	0.65957	0.64317	0.76552	0.93706	0.91998	0.89097
	788	0.65957	0.63877	0.76552	0.93564	0.91791	0.88616
	787	0.65426	0.63877	0.76552	0.93516	0.91501	0.88081
	786	0.65426	0.63436	0.76552	0.93185	0.91086	0.87761
	785	0.64894	0.63436	0.75862	0.92759	0.90464	0.87547
	784	0.64894	0.62996	0.75862	0.92333	0.90091	0.8728
	783	0.64362	0.62996	0.75172	0.92002	0.89967	0.86959
	782	0.64362	0.62555	0.75172	0.9186	0.89801	0.86531
	781	0.6383	0.62555	0.74483	0.91576	0.89386	0.86211
	780	0.6383	0.62115	0.74483	0.91103	0.89013	0.85783
	779	0.6383	0.61674	0.74483	0.90724	0.88723	0.85355
	778	0.63298	0.61674	0.73793	0.90393	0.8835	0.84928
	777	0.63298	0.61233	0.73793	0.90014	0.87728	0.84554
	776	0.62766	0.61233	0.73103	0.89541	0.87272	0.8418
	775	0.62766	0.60793	0.73103	0.8921	0.8694	0.83752
	774	0.62234	0.60352	0.72414	0.88973	0.86526	0.83271
	773	0.62234	0.60352	0.72414	0.88594	0.86194	0.82843
	772	0.62234	0.59912	0.71724	0.88027	0.85904	0.82416
	771	0.61702	0.59912	0.71724	0.87553	0.85448	0.81935
	770	0.61702	0.59471	0.71034	0.87127	0.84992	0.81454
	769	0.6117	0.59471	0.71034	0.86654	0.84701	0.81026
	768	0.6117	0.59031	0.71034	0.86228	0.84287	0.80599
	767	0.60638	0.59031	0.70345	0.85802	0.83541	0.80171
	766	0.60638	0.5859	0.69655	0.85234	0.82836	0.7969
	765	0.60106	0.5815	0.69655	0.84619	0.82463	0.79209
	764	0.60106	0.5815	0.69655	0.84146	0.82131	0.78728
	763	0.60106	0.57709	0.68966	0.8372	0.81551	0.78247
	762	0.59574	0.57709	0.68966	0.83199	0.80929	0.77712
	761	0.59574	0.57269	0.68276	0.82631	0.8039	0.77178
	760	0.59574	0.57269	0.68276	0.82158	0.79851	0.76697
	759	0.59043	0.56828	0.68276	0.81685	0.7927	0.76109
	758	0.59043	0.56828	0.68276	0.81164	0.78607	0.75468
	757	0.58511	0.56388	0.68276	0.80549	0.77985	0.7488
	756	0.58511	0.56388	0.67586	0.79981	0.77405	0.74345
	755	0.58511	0.55947	0.67586	0.7946	0.76907	0.73757
	754	0.57979	0.55507	0.66897	0.7894	0.76327	0.73276
	753	0.57447	0.55507	0.66897	0.78372	0.75705	0.72795
	752	0.57447	0.55066	0.66207	0.77757	0.75124	0.72261
	751	0.57447	0.55066	0.66207	0.77189	0.74585	0.71726
	750	0.56915	0.54626	0.65517	0.76668	0.73964	0.71245
	749	0.56915	0.54185	0.65517	0.761	0.73342	0.70711
	748	0.56383	0.54185	0.64828	0.75485	0.7272	0.70123
	747	0.55851	0.53744	0.64138	0.7487	0.72056	0.69535
	746	0.55851	0.53304	0.64138	0.74207	0.71352	0.69001
	745	0.55851	0.53304	0.63448	0.73592	0.70688	0.68466
	744	0.55319	0.52863	0.63448	0.73024	0.70066	0.67825
	743	0.55319	0.52423	0.62759	0.72409	0.69444	0.67237
	742	0.54787	0.52423	0.62759	0.71841	0.68781	0.66649
	741	0.54787	0.51982	0.62069	0.71273	0.68159	0.66114
	740	0.54255	0.51542	0.62069	0.70658	0.67496	0.65473
	739	0.53723	0.51542	0.62069	0.69948	0.6675	0.64832
	738	0.53723	0.51101	0.61379	0.69285	0.66045	0.6419
	737	0.53191	0.50661	0.61379	0.6867	0.65381	0.63656
	736	0.53191	0.50661	0.6069	0.68102	0.64842	0.63175
	735	0.53191	0.5022	0.6069	0.6744	0.64179	0.62587
	734	0.5266	0.4978	0.6	0.66872	0.63474	0.62052
	733	0.5266	0.4978	0.5931	0.66304	0.62852	0.61464
	732	0.52128	0.49339	0.5931	0.65736	0.62231	0.6093
	731	0.52128	0.48899	0.58621	0.65121	0.61609	0.60342
	730	0.51596	0.48458	0.57931	0.64505	0.60987	0.59701
	729	0.51064	0.48458	0.57931	0.6389	0.60365	0.59166
	728	0.51064	0.48018	0.57241	0.63275	0.59743	0.58632
	727	0.50532	0.47577	0.57241	0.6266	0.59163	0.58044
	726	0.50532	0.47577	0.56552	0.62044	0.58499	0.57456
	725	0.5	0.47137	0.56552	0.61477	0.57836	0.56921
	724	0.5	0.46696	0.55862	0.60909	0.57214	0.56387
	723	0.49468	0.46696	0.55172	0.60293	0.56592	0.55799
	722	0.49468	0.46256	0.55172	0.59678	0.5597	0.55211
	721	0.48936	0.45815	0.54483	0.59016	0.55348	0.54623
	720	0.48936	0.45374	0.53793	0.584	0.54768	0.54142
	719	0.48404	0.44934	0.53793	0.57832	0.54146	0.53554
	718	0.47872	0.44934	0.53103	0.57217	0.53524	0.5302
	717	0.47872	0.44493	0.53103	0.56649	0.52861	0.52432
	716	0.4734	0.44053	0.52414	0.56081	0.5228	0.51951
	715	0.46809	0.43612	0.52414	0.55561	0.517	0.51416
	714	0.46809	0.43612	0.51724	0.54993	0.51161	0.50882
	713	0.46277	0.43172	0.51034	0.54378	0.50539	0.50347
	712	0.45745	0.42731	0.51034	0.5381	0.49959	0.49813
	711	0.45745	0.42731	0.50345	0.53242	0.49378	0.49332
	710	0.45213	0.42291	0.49655	0.52627	0.48798	0.48744
	709	0.44681	0.4185	0.49655	0.52011	0.48176	0.48156
	708	0.44681	0.4141	0.48966	0.51443	0.47595	0.47622
	707	0.44149	0.40969	0.48276	0.50923	0.47056	0.47141
	706	0.43617	0.40969	0.48276	0.50355	0.46476	0.46606
	705	0.43617	0.40529	0.47586	0.4974	0.45896	0.46072
	704	0.43085	0.40088	0.47586	0.49172	0.45315	0.45537
	703	0.42553	0.40088	0.46897	0.48604	0.44818	0.45056
	702	0.42553	0.39648	0.46897	0.48036	0.44279	0.44575
	701	0.42021	0.39207	0.46207	0.47468	0.43657	0.43987
	700	0.41489	0.38767	0.45517	0.469	0.43035	0.43453
	699	0.41489	0.38326	0.45517	0.4638	0.42496	0.42918
	698	0.40957	0.37885	0.44828	0.45859	0.41998	0.42437
	697	0.40426	0.37885	0.44138	0.45291	0.41459	0.41956
	696	0.40426	0.37445	0.44138	0.44723	0.4092	0.41475
	695	0.39894	0.37004	0.43448	0.4425	0.40381	0.40941
	694	0.39362	0.36564	0.42759	0.43729	0.39884	0.4046
	693	0.39362	0.36123	0.42759	0.43161	0.39386	0.40032
	692	0.3883	0.35683	0.42069	0.42593	0.38806	0.39498
	691	0.38298	0.35683	0.41379	0.42073	0.38267	0.39017
	690	0.37766	0.35242	0.41379	0.41552	0.37728	0.38536
	689	0.37766	0.34802	0.4069	0.40984	0.37189	0.38055
	688	0.37234	0.34361	0.4069	0.40416	0.3665	0.3752
	687	0.36702	0.33921	0.4	0.39849	0.36153	0.37039
	686	0.3617	0.3348	0.3931	0.39281	0.35655	0.36558
	685	0.3617	0.3348	0.3931	0.3876	0.35158	0.3613
	684	0.35638	0.3304	0.38621	0.38239	0.34619	0.35596
	683	0.35638	0.32599	0.37931	0.37719	0.3408	0.35115
	682	0.35106	0.32159	0.37931	0.37151	0.33582	0.34634
	681	0.34574	0.31718	0.37241	0.3663	0.33043	0.34153
	680	0.34574	0.31278	0.36552	0.36157	0.32587	0.33725
	679	0.34043	0.30837	0.36552	0.35637	0.32048	0.33244
	678	0.33511	0.30396	0.35862	0.35116	0.31551	0.32763
	677	0.32979	0.29956	0.35172	0.34595	0.31095	0.32336
	676	0.32979	0.29956	0.35172	0.34122	0.30638	0.31855
	675	0.32447	0.29515	0.34483	0.33649	0.30141	0.31427
	674	0.32447	0.29075	0.33793	0.33128	0.29643	0.30946
	673	0.31915	0.28634	0.33103	0.32608	0.29187	0.30518
	672	0.31383	0.28194	0.33103	0.32134	0.28731	0.30091
	671	0.30851	0.27753	0.32414	0.31661	0.28275	0.29663
	670	0.30851	0.27313	0.31724	0.31141	0.27778	0.29182
	669	0.30319	0.26872	0.31724	0.3062	0.27322	0.28755
	668	0.29787	0.26432	0.31034	0.30147	0.26866	0.28327
	667	0.29255	0.25991	0.31034	0.29673	0.2641	0.279
	666	0.29255	0.25551	0.30345	0.292	0.25912	0.27418
	665	0.28723	0.2511	0.29655	0.28727	0.25456	0.26991
	664	0.28191	0.2511	0.29655	0.28254	0.25041	0.26617
	663	0.28191	0.2467	0.28966	0.27828	0.24627	0.26189
	662	0.2766	0.24229	0.28276	0.27354	0.24171	0.25762
	661	0.27128	0.23789	0.27586	0.26881	0.23715	0.25334
	660	0.27128	0.23348	0.27586	0.26408	0.23342	0.2496
	659	0.26596	0.22907	0.26897	0.26029	0.22927	0.24532
	658	0.26064	0.22467	0.26207	0.25556	0.22512	0.24158
	657	0.26064	0.22026	0.26207	0.2513	0.22098	0.23731
	656	0.25532	0.21586	0.25517	0.24704	0.21725	0.23356
	655	0.25	0.21586	0.25517	0.24326	0.21352	0.22982
	654	0.25	0.21145	0.24828	0.239	0.20937	0.22608
	653	0.24468	0.20705	0.24138	0.23474	0.20564	0.22234
	652	0.23936	0.20264	0.24138	0.23048	0.20191	0.2186
	651	0.23404	0.19824	0.23448	0.22622	0.19818	0.21486
	650	0.23404	0.19383	0.23448	0.22243	0.19444	0.21112
	649	0.22872	0.18943	0.22759	0.21817	0.1903	0.20738
	648	0.2234	0.18502	0.22069	0.21439	0.18657	0.20363
	647	0.2234	0.18502	0.22069	0.21013	0.18325	0.20043
	646	0.21809	0.18062	0.21379	0.20681	0.17993	0.19669
	645	0.21277	0.17621	0.21379	0.20256	0.1762	0.19294
	644	0.21277	0.17181	0.2069	0.19877	0.17247	0.18974
	643	0.20745	0.1674	0.2	0.19546	0.16915	0.186
	642	0.20213	0.163	0.2	0.19167	0.16584	0.18279
	641	0.19681	0.15859	0.1931	0.18788	0.16252	0.17958
	640	0.19681	0.15859	0.18621	0.18457	0.1592	0.17638
	639	0.19149	0.15419	0.18621	0.18079	0.15589	0.17317
	638	0.18617	0.14978	0.17931	0.17747	0.15299	0.16996
	637	0.18617	0.14537	0.17931	0.17416	0.15008	0.16676
	636	0.18085	0.14097	0.17241	0.17037	0.14718	0.16355
	635	0.17553	0.13656	0.16552	0.16706	0.14386	0.16034
	634	0.17553	0.13656	0.16552	0.16422	0.14096	0.15767
	633	0.17021	0.13216	0.15862	0.16091	0.13847	0.15446
	632	0.16489	0.12775	0.15862	0.1576	0.13516	0.15126
	631	0.15957	0.12335	0.15172	0.15428	0.13226	0.14805
	630	0.15957	0.11894	0.15172	0.15097	0.12935	0.14538
	629	0.15426	0.11894	0.14483	0.14813	0.12645	0.14217
	628	0.15426	0.11454	0.13793	0.14482	0.12396	0.1395
	627	0.14894	0.11013	0.13793	0.14198	0.12106	0.13629
	626	0.14894	0.10573	0.13103	0.13867	0.11816	0.13362
	625	0.14362	0.10573	0.13103	0.13583	0.11567	0.13095
	624	0.1383	0.10132	0.12414	0.13299	0.11318	0.12827
	623	0.1383	0.09692	0.12414	0.12967	0.1107	0.1256
	622	0.13298	0.09251	0.11724	0.12683	0.10821	0.12293
	621	0.12766	0.08811	0.11724	0.12447	0.10572	0.12026
	620	0.12766	0.08811	0.11034	0.12163	0.10323	0.11758
	619	0.12234	0.0837	0.11034	0.11879	0.10075	0.11491
	618	0.12234	0.0793	0.10345	0.11595	0.09826	0.11224
	617	0.11702	0.0793	0.10345	0.11311	0.09619	0.10957
	616	0.1117	0.07489	0.09655	0.11074	0.0937	0.10743
	615	0.10638	0.07048	0.09655	0.1079	0.09163	0.10476
	614	0.10638	0.07048	0.08966	0.10554	0.08914	0.10208
	613	0.10638	0.06608	0.08966	0.10317	0.08706	0.09995
	612	0.10106	0.06608	0.08966	0.1008	0.08499	0.09781
	611	0.10106	0.06167	0.08276	0.09796	0.08292	0.09514
	610	0.09574	0.05727	0.08276	0.0956	0.08043	0.093
	609	0.09043	0.05727	0.07586	0.09323	0.07836	0.09033
	608	0.09043	0.05286	0.07586	0.09087	0.07629	0.08819
	607	0.09043	0.05286	0.07586	0.0885	0.07463	0.08605
	606	0.08511	0.04846	0.06897	0.08613	0.07255	0.08391
	605	0.08511	0.04846	0.06897	0.08377	0.07048	0.08177
	604	0.07979	0.04405	0.06897	0.08187	0.06841	0.07964
	603	0.07979	0.04405	0.06207	0.07951	0.06675	0.0775
	602	0.07447	0.03965	0.06207	0.07714	0.06468	0.07536
	601	0.06915	0.03524	0.06207	0.07478	0.06302	0.07376
	600	0.06383	0.03084	0.04828	0.07241	0.06136	0.07215
	599	0.05319	0.02643	0.04138	0.07004	0.0597	0.07108
	598	0.05319	0.02203	0.03448	0.06768	0.05804	0.06948
	597	0.05319	0.02203	0.02759	0.06578	0.05638	0.06734
	596	0.04787	0.02203	0.02759	0.06389	0.05473	0.06574
	595	0.04787	0.01762	0.02759	0.062	0.05307	0.0636
	594	0.04255	0.01762	0.02759	0.0601	0.05141	0.062
	593	0.04255	0.01322	0.02069	0.05821	0.04975	0.0604
	592	0.04255	0.01322	0.02069	0.05632	0.04851	0.05826
	591	0.03723	0.01322	0.02069	0.05442	0.04685	0.05665
	590	0.03723	0.01322	0.02069	0.05301	0.04519	0.05505
	589	0.03191	0.00881	0.02069	0.05111	0.04395	0.05345
	588	0.03191	0.00881	0.01379	0.04922	0.0427	0.05184
	587	0.03191	0.00881	0.01379	0.0478	0.04104	0.05024
	586	0.0266	0.00441	0.01379	0.04591	0.0398	0.04864
	585	0.0266	0.00441	0.01379	0.04449	0.03856	0.04703
	584	0.0266	0.00441	0.01379	0.04307	0.03731	0.04543
	583	0.02128	0.00441	0.01379	0.04165	0.03566	0.04383
	582	0.02128	0.00441	0.0069	0.03975	0.03441	0.04276
	581	0.02128	0.00441	0.0069	0.03833	0.03358	0.04115
	580	0.01596	0.00441	0.0069	0.03691	0.03234	0.03955
	579	0.01596	0.00441	0.0069	0.03549	0.03109	0.03795
	578	0.01596	0	0.0069	0.03455	0.02985	0.03688
	577	0.01596	0	0.0069	0.03313	0.02861	0.03528
	576	0.01064	0	0.0069	0.03171	0.02778	0.03421
	575	0.01064	0	0.0069	0.03029	0.02653	0.0326
	574	0.01064	0	0.0069	0.02887	0.0257	0.03153
	573	0.01064	0	0.0069	0.02792	0.02446	0.03046
	572	0.01064	0	0.0069	0.02698	0.02363	0.0294
	571	0.01064	0	0.0069	0.02556	0.0228	0.02779
	570	0.00532	0	0.0069	0.02414	0.02156	0.02672
	569	0.00532	0	0.0069	0.02319	0.02073	0.02565
	568	0.00532	0	0.0069	0.02224	0.0199	0.02459
	567	0.00532	0	0	0.02082	0.01907	0.02352
	566	0.00532	0.00441	0	0.01988	0.01824	0.02245
	565	0.00532	0.00441	0	0.01893	0.01741	0.02138
	564	0.00532	0.00441	0	0.01798	0.01658	0.02031
	563	0.00532	0.00441	0.0069	0.01704	0.01575	0.01924
	562	0.00532	0.00441	0.0069	0.01609	0.01493	0.01817
	561	0.00532	0.00441	0.0069	0.01514	0.0141	0.0171
	560	0	0.00881	0.0069	0.0142	0.01327	0.01657
	559	0	0.00881	0.0069	0.01325	0.01244	0.0155
	558	0	0.00881	0.0069	0.01278	0.01202	0.01443
	557	0.00532	0.00881	0.0069	0.01183	0.01119	0.0139
	556	0.00532	0.01322	0.0069	0.01088	0.01078	0.01283
	555	0.00532	0.01322	0.0069	0.01041	0.00995	0.01229
	554	0.00532	0.01322	0.0069	0.00947	0.00912	0.01122
	553	0.00532	0.01322	0.0069	0.00899	0.00871	0.01069
	552	0.00532	0.01762	0.0069	0.00805	0.00829	0.01015
	551	0.00532	0.01762	0.0069	0.00757	0.00746	0.00909
	550	0.00532	0.01762	0.0069	0.0071	0.00705	0.00855
	549	0.00532	0.02203	0.01379	0.00615	0.00622	0.00802
	548	0.00532	0.02203	0.01379	0.00568	0.0058	0.00748
	547	0.00532	0.02643	0.01379	0.00521	0.00539	0.00641
	546	0.00532	0.02643	0.01379	0.00473	0.00498	0.00588
	545	0.00532	0.03084	0.01379	0.00426	0.00456	0.00534
	544	0.00532	0.03084	0.01379	0.00331	0.00415	0.00481
	543	0.00532	0.03084	0.01379	0.00331	0.00373	0.00428
	542	0.00532	0.03524	0.02069	0.00284	0.00332	0.00374
	541	0.01064	0.03524	0.02069	0.00237	0.0029	0.00374
	540	0.01064	0.03965	0.02069	0.00189	0.00249	0.00321
	539	0.01064	0.03965	0.02069	0.00142	0.00207	0.00267
	538	0.01064	0.04405	0.02069	0.00142	0.00207	0.00214
	537	0.01596	0.04405	0.02069	0.000946522	0.00166	0.00214
	536	0.01596	0.04846	0.02759	0.000946522	0.00166	0.0016
	535	0.01596	0.04846	0.02759	0.000473261	0.00124	0.0016
	534	0.01596	0.05286	0.02759	0.000473261	0.000829187	0.00107
	533	0.01596	0.05286	0.02759	0.000473261	0.000829187	0.000534474
	532	0.02128	0.05727	0.02759	0	0.000829187	0.000534474
	531	0.02128	0.05727	0.03448	0	0.000414594	0.000534474
	530	0.02128	0.06167	0.03448	0	0.000414594	0.000534474
	529	0.02128	0.06167	0.03448	0	0.000414594	0
	528	0.02128	0.06608	0.03448	0	0.000414594	0
	527	0.0266	0.06608	0.03448	0	0	0
	526	0.0266	0.07048	0.04138	0	0	0
	525	0.0266	0.07048	0.04138	0	0	0
	524	0.0266	0.07489	0.04138	0	0	0
	523	0.03191	0.0793	0.04138	0.000473261	0.000414594	0
	522	0.03191	0.0793	0.04828	0.000473261	0.000414594	0
	521	0.03191	0.0837	0.04828	0.000473261	0.000414594	0.000534474
	520	0.03723	0.0837	0.04828	0.000946522	0.000414594	0.000534474
	519	0.03723	0.08811	0.04828	0.00142	0.000414594	0.000534474
	518	0.03723	0.09251	0.05517	0.00142	0.000829187	0.00107
	517	0.03723	0.09251	0.05517	0.00189	0.000829187	0.00107
	516	0.04255	0.09692	0.05517	0.00237	0.00124	0.00107
	515	0.04255	0.09692	0.05517	0.00237	0.00166	0.0016
	514	0.04255	0.10132	0.05517	0.00284	0.00166	0.0016
	513	0.04787	0.10132	0.06207	0.00331	0.00207	0.00214
	512	0.04787	0.10573	0.06207	0.00379	0.00249	0.00267
	511	0.04787	0.10573	0.06207	0.00426	0.00249	0.00321
	510	0.05319	0.11013	0.06207	0.00521	0.0029	0.00321
	509	0.05319	0.11454	0.06897	0.00568	0.00332	0.00374
	508	0.05851	0.11454	0.06897	0.00615	0.00373	0.00428
	507	0.05851	0.11894	0.06897	0.00663	0.00415	0.00481
	506	0.05851	0.11894	0.06897	0.00757	0.00498	0.00534
	505	0.06383	0.12335	0.07586	0.00805	0.00539	0.00641
	504	0.06383	0.12335	0.07586	0.00899	0.0058	0.00695
	503	0.06383	0.12775	0.07586	0.00994	0.00663	0.00748
	502	0.06915	0.12775	0.07586	0.01041	0.00705	0.00855
	501	0.06915	0.13216	0.07586	0.01136	0.00788	0.00909
	500	0.06915	0.13216	0.08276	0.0123	0.00829	0.00962
	499	0.07447	0.13656	0.08276	0.01325	0.00912	0.01069
	498	0.07447	0.13656	0.08276	0.0142	0.00954	0.01122
	497	0.07447	0.14097	0.08276	0.01514	0.01036	0.01229
	496	0.07447	0.14097	0.08276	0.01609	0.01119	0.01336
	495	0.07979	0.14537	0.08276	0.01704	0.01202	0.0139
	494	0.07979	0.14537	0.08966	0.01798	0.01285	0.01497
	493	0.07979	0.14978	0.08966	0.01893	0.01368	0.01603
	492	0.08511	0.14978	0.08966	0.01988	0.01451	0.0171
	491	0.08511	0.14978	0.08966	0.0213	0.01534	0.01817
	490	0.08511	0.15419	0.08966	0.02224	0.01617	0.01978
	489	0.09043	0.15419	0.08966	0.02366	0.01741	0.02084
	488	0.09043	0.15859	0.09655	0.02508	0.01824	0.02191
	487	0.09043	0.15859	0.09655	0.02603	0.01949	0.02298
	486	0.09574	0.163	0.09655	0.02745	0.02032	0.02405
	485	0.09574	0.163	0.09655	0.0284	0.02156	0.02565
	484	0.09574	0.1674	0.09655	0.02982	0.0228	0.02672
	483	0.10106	0.1674	0.09655	0.03124	0.02363	0.02833
	482	0.10106	0.1674	0.10345	0.03265	0.02488	0.02993
	481	0.10638	0.17181	0.10345	0.03407	0.02612	0.031
	480	0.10638	0.17181	0.10345	0.03549	0.02736	0.0326
	479	0.10638	0.17181	0.10345	0.03691	0.02819	0.03421
	478	0.10638	0.17621	0.10345	0.03833	0.02944	0.03581
	477	0.1117	0.17621	0.10345	0.03975	0.03068	0.03741
	476	0.1117	0.17621	0.10345	0.04117	0.03234	0.03848
	475	0.1117	0.18062	0.10345	0.04259	0.03358	0.04009
	474	0.11702	0.18062	0.11034	0.04401	0.03483	0.04169
	473	0.11702	0.18062	0.11034	0.04591	0.03607	0.04383
	472	0.11702	0.18502	0.11034	0.04733	0.03773	0.04543
	471	0.11702	0.18502	0.11034	0.04922	0.03897	0.04703
	470	0.12234	0.18502	0.11034	0.05064	0.04063	0.04917
	469	0.12234	0.18502	0.11034	0.05253	0.04187	0.05077
	468	0.12234	0.18943	0.11034	0.05395	0.04353	0.05291
	467	0.12234	0.18943	0.11724	0.05584	0.04519	0.05505
	466	0.12766	0.18943	0.11724	0.05774	0.04685	0.05665
	465	0.12766	0.18943	0.11724	0.05916	0.04851	0.05879
	464	0.12766	0.19383	0.11724	0.06105	0.05017	0.0604
	463	0.12766	0.19383	0.11724	0.06294	0.05182	0.06253
	462	0.12766	0.19383	0.11724	0.06484	0.05348	0.06467
	461	0.12766	0.19383	0.11724	0.06673	0.05514	0.06681
	460	0.13298	0.19824	0.11724	0.06815	0.0568	0.06895
	459	0.13298	0.19824	0.11724	0.07052	0.05887	0.07108
	458	0.13298	0.19824	0.11724	0.07241	0.06053	0.07322
	457	0.13298	0.19824	0.11724	0.0743	0.06219	0.07536
	456	0.13298	0.19824	0.11724	0.07572	0.06426	0.0775
	455	0.13298	0.20264	0.11724	0.07761	0.06592	0.08017
	454	0.1383	0.20264	0.11724	0.07951	0.06799	0.08231
	453	0.1383	0.20264	0.12414	0.0814	0.07007	0.08445
	452	0.1383	0.20264	0.12414	0.08329	0.07172	0.08658
	451	0.1383	0.20264	0.12414	0.08519	0.0738	0.08926
	450	0.1383	0.20264	0.12414	0.08755	0.07587	0.09193
	449	0.1383	0.20705	0.12414	0.08945	0.07794	0.09407
	448	0.14362	0.20705	0.12414	0.09134	0.08002	0.09674
	447	0.14362	0.20705	0.12414	0.09323	0.08209	0.09888
	446	0.14362	0.20705	0.12414	0.0956	0.08416	0.10155
	445	0.14362	0.20705	0.12414	0.09749	0.08624	0.10422
	444	0.14362	0.20705	0.12414	0.09938	0.08831	0.10636
	443	0.14362	0.20705	0.12414	0.10175	0.0908	0.10903
	442	0.14362	0.20705	0.12414	0.10364	0.09287	0.1117
	441	0.14894	0.20705	0.12414	0.10601	0.09494	0.11384
	440	0.14894	0.20705	0.12414	0.1079	0.09701	0.11652
	439	0.14894	0.21145	0.12414	0.1098	0.0995	0.11919
	438	0.14894	0.21145	0.12414	0.11169	0.10158	0.12186
	437	0.14894	0.21145	0.12414	0.11406	0.10406	0.12453
	436	0.14894	0.21145	0.12414	0.11595	0.10614	0.12667
	435	0.15426	0.21145	0.12414	0.11784	0.10821	0.12934
	434	0.15426	0.21145	0.12414	0.12021	0.1107	0.13201
	433	0.15426	0.21145	0.12414	0.1221	0.11318	0.13469
	432	0.15426	0.21145	0.12414	0.12399	0.11526	0.13683
	431	0.15426	0.21145	0.12414	0.12636	0.11733	0.13896
	430	0.15426	0.21145	0.12414	0.12825	0.11982	0.14164
	429	0.15426	0.21145	0.12414	0.13015	0.12231	0.14484
	428	0.15426	0.21145	0.12414	0.13251	0.12438	0.14751
	427	0.14894	0.21145	0.12414	0.13441	0.12645	0.14965
	426	0.14894	0.21145	0.12414	0.1363	0.12894	0.15232
	425	0.15426	0.21145	0.12414	0.13819	0.13101	0.15446
	424	0.15426	0.21145	0.12414	0.14056	0.1335	0.15714
	423	0.15426	0.21145	0.12414	0.14245	0.13557	0.15981
	422	0.15426	0.21145	0.12414	0.14434	0.13806	0.16195
	421	0.15426	0.21145	0.12414	0.14671	0.14013	0.16462
	420	0.15426	0.21145	0.12414	0.14908	0.14221	0.16729
	419	0.15426	0.21145	0.12414	0.15097	0.14428	0.16943
	418	0.15426	0.21145	0.12414	0.15239	0.14677	0.17157
	417	0.15426	0.21145	0.12414	0.15476	0.14925	0.17424
	416	0.15426	0.21145	0.12414	0.15665	0.15133	0.17638
	415	0.15426	0.21145	0.12414	0.15854	0.1534	0.17851
	414	0.15426	0.21145	0.12414	0.16044	0.15547	0.18065
	413	0.15426	0.21145	0.11724	0.16233	0.15713	0.18332
	412	0.15426	0.20705	0.11724	0.16422	0.15962	0.18546
	411	0.15426	0.20705	0.11724	0.16611	0.16169	0.1876
	410	0.15426	0.21145	0.12414	0.16801	0.16418	0.18974
	409	0.14894	0.20705	0.12414	0.16943	0.16625	0.19188
	408	0.14894	0.20705	0.11724	0.17132	0.16833	0.19401
	407	0.14894	0.20705	0.11724	0.17321	0.16998	0.19615
	406	0.14894	0.20705	0.11724	0.17511	0.17206	0.19776
	405	0.14894	0.20705	0.11724	0.17653	0.17371	0.19989
	404	0.14894	0.20705	0.11724	0.17795	0.17579	0.2015
	403	0.14894	0.20705	0.11724	0.17984	0.17745	0.20363
	402	0.14894	0.20705	0.11724	0.18173	0.1791	0.20577
	401	0.14894	0.20705	0.11724	0.18315	0.18118	0.20738
	400	0.14894	0.20264	0.11724	0.1841	0.18284	0.20951
	399	0.14894	0.20264	0.11724	0.18552	0.18449	0.21112
	398	0.14894	0.20264	0.11724	0.18694	0.18615	0.21272
	397	0.14894	0.20264	0.11724	0.18836	0.1874	0.21379
	396	0.14894	0.20264	0.11724	0.18978	0.18864	0.21486
	395	0.14362	0.20264	0.11724	0.1912	0.18988	0.21646
	394	0.14362	0.19824	0.11034	0.19167	0.19071	0.21807
	393	0.14362	0.19824	0.11034	0.19214	0.19196	0.21913
	392	0.14362	0.19824	0.11034	0.19309	0.1932	0.2202
	391	0.14362	0.19824	0.11034	0.19451	0.19444	0.22127
	390	0.1383	0.19824	0.11034	0.19546	0.19569	0.22234
	389	0.1383	0.19383	0.11034	0.19593	0.19652	0.22288
	388	0.1383	0.19383	0.11034	0.1964	0.19735	0.22341
	387	0.1383	0.19383	0.11034	0.19688	0.19776	0.22448
	386	0.14362	0.19383	0.11034	0.19735	0.19859	0.22501
	385	0.14362	0.19383	0.10345	0.19735	0.19859	0.22501
	384	0.1383	0.19383	0.10345	0.1983	0.19859	0.22608
	383	0.1383	0.18943	0.10345	0.1983	0.199	0.22715
	382	0.1383	0.18943	0.10345	0.19782	0.19942	0.22769
	381	0.1383	0.18943	0.10345	0.19782	0.19983	0.22715
	380	0.1383	0.18943	0.09655	0.19782	0.19942	0.22715
	379	0.1383	0.18943	0.09655	0.19782	0.19859	0.22662
	378	0.1383	0.18943	0.09655	0.19782	0.19818	0.22662
	377	0.1383	0.18943	0.09655	0.19782	0.19859	0.22715
	376	0.1383	0.18943	0.08966	0.19782	0.19859	0.22822
	375	0.1383	0.18943	0.08966	0.19782	0.19818	0.22875
	374	0.1383	0.18502	0.08966	0.19688	0.19818	0.22822
	373	0.1383	0.18502	0.08966	0.1964	0.199	0.22822
	372	0.1383	0.18502	0.08966	0.19593	0.19942	0.22822
	371	0.13298	0.18062	0.08966	0.19593	0.19859	0.22769
	370	0.13298	0.18062	0.08966	0.19546	0.19735	0.22715
	369	0.13298	0.18062	0.08966	0.19546	0.19693	0.22769
	368	0.13298	0.18062	0.08966	0.19546	0.19693	0.22822
	367	0.13298	0.18062	0.08276	0.19498	0.19652	0.22769
	366	0.12766	0.17621	0.08276	0.19404	0.19486	0.22769
	365	0.12766	0.17621	0.08276	0.19309	0.19362	0.22822
	364	0.12766	0.17621	0.07586	0.19214	0.19403	0.22769
	363	0.12766	0.17621	0.07586	0.19072	0.19403	0.22662
	362	0.12234	0.17181	0.07586	0.18978	0.1932	0.22555
	361	0.12234	0.17181	0.07586	0.1893	0.19154	0.22555
	360	0.12234	0.17181	0.07586	0.18836	0.19071	0.22555
	359	0.12234	0.17181	0.07586	0.18694	0.19071	0.22448
	358	0.12234	0.17181	0.07586	0.18552	0.1903	0.22341
	357	0.12234	0.1674	0.06897	0.18457	0.18905	0.22234
	356	0.12234	0.1674	0.06897	0.1841	0.18781	0.22181
	355	0.11702	0.1674	0.06897	0.18315	0.1874	0.2202
	354	0.11702	0.1674	0.06897	0.18221	0.18698	0.21967
	353	0.11702	0.1674	0.06897	0.18031	0.18574	0.21913
	352	0.11702	0.163	0.06897	0.17795	0.18408	0.2186
	351	0.1117	0.163	0.06897	0.177	0.18325	0.21807
	350	0.1117	0.15859	0.06897	0.177	0.18242	0.21807
	349	0.1117	0.15859	0.06207	0.17605	0.18159	0.217
	348	0.1117	0.15859	0.06207	0.17416	0.17993	0.21593
	347	0.1117	0.15859	0.06207	0.17274	0.17786	0.21486
	346	0.10638	0.15859	0.06207	0.17132	0.17703	0.21379
	345	0.10638	0.15419	0.06207	0.1699	0.1762	0.21272
	344	0.10638	0.15419	0.06897	0.16848	0.17496	0.21112
	343	0.10638	0.15419	0.06897	0.16659	0.17371	0.20951
	342	0.10638	0.14978	0.06207	0.16422	0.1733	0.20738
	341	0.10638	0.14978	0.06207	0.16138	0.17206	0.20738
	340	0.10106	0.14978	0.06207	0.16138	0.17081	0.20844
	339	0.09043	0.14978	0.05517	0.16233	0.17081	0.20898
	338	0.07979	0.14537	0.05517	0.1628	0.17123	0.20951
	337	0.07447	0.14537	0.05517	0.16186	0.17081	0.20898
	336	0.07979	0.14537	0.05517	0.16044	0.16957	0.20898
	335	0.07447	0.14537	0.05517	0.15949	0.16957	0.20844
	334	0.07447	0.14537	0.05517	0.15902	0.16915	0.20738
	333	0.07447	0.14537	0.05517	0.1576	0.16833	0.20738
	332	0.07447	0.14537	0.05517	0.15665	0.16833	0.20844
	331	0.07447	0.14537	0.05517	0.1557	0.16833	0.20684
	330	0.07447	0.14537	0.05517	0.15523	0.16791	0.20524
	329	0.06915	0.14537	0.05517	0.15476	0.1675	0.20577
	328	0.06915	0.14537	0.04828	0.15428	0.16791	0.20524
	327	0.06915	0.14537	0.05517	0.15428	0.16833	0.2047
	326	0.06915	0.14537	0.05517	0.15428	0.16874	0.2047
	325	0.06915	0.14537	0.05517	0.15334	0.16915	0.20524
	324	0.06915	0.14537	0.05517	0.15239	0.16874	0.20524
	323	0.06915	0.14537	0.05517	0.15239	0.16833	0.2047
	322	0.06915	0.14097	0.05517	0.15239	0.16833	0.2047
	321	0.06915	0.14537	0.05517	0.15192	0.16874	0.20417
	320	0.06915	0.14537	0.05517	0.15192	0.16833	0.2031
	319	0.06915	0.14537	0.05517	0.15192	0.16791	0.20257
	318	0.06915	0.14537	0.05517	0.15239	0.16791	0.20257
	317	0.06915	0.14537	0.05517	0.15192	0.16791	0.20203
	316	0.06915	0.14537	0.05517	0.15144	0.16791	0.2015
	315	0.06915	0.14537	0.05517	0.15144	0.16791	0.2015
	314	0.06915	0.14537	0.05517	0.15192	0.16791	0.20257
	313	0.06915	0.14978	0.05517	0.15239	0.16791	0.20203
	312	0.06915	0.14978	0.05517	0.15286	0.16791	0.2015
	311	0.06915	0.14978	0.05517	0.15334	0.16874	0.20203
	310	0.06915	0.14978	0.05517	0.15428	0.16957	0.2031
	309	0.07447	0.14978	0.05517	0.1557	0.16998	0.20363
	308	0.07447	0.14978	0.05517	0.15712	0.1704	0.2047
	307	0.07447	0.15419	0.06207	0.15854	0.17164	0.20684
	306	0.07447	0.15419	0.06207	0.15949	0.17371	0.20791
	305	0.07447	0.15419	0.06207	0.16091	0.17496	0.20898
	304	0.07447	0.15419	0.05517	0.16327	0.1762	0.21005
	303	0.07447	0.15419	0.06207	0.16517	0.17745	0.21219
	302	0.07447	0.15419	0.06207	0.16753	0.17952	0.21486
	301	0.07447	0.15419	0.05517	0.17037	0.18159	0.21807
	300	0.07447	0.15419	0.05517	0.17274	0.18325	0.22074

## Sheet: Fig 1f
Raman Shift (cm-1)	Raman Intensity (counts)
798.508	22.6763
801.169	22.4166
803.829	18.4108
806.488	15.9565
809.146	12.4094
811.802	9.52492
814.458	2.84912
817.112	2.68736
819.764	2.37927
822.416	1.918
825.066	-0.11905
827.715	1.20395
830.363	-0.66305
833.009	-1.22066
835.655	0.39958
838.299	-4.40709
840.942	0.8185
843.584	5.18324
846.224	1.20557
848.864	7.33023
851.502	5.60532
854.139	6.40123
856.775	8.71284
859.409	13.5238
862.042	6.17235
864.675	8.73517
867.306	13.1262
869.935	11.8805
872.564	10.9991
875.191	14.8462
877.818	14.6047
880.442	14.1912
883.066	10.6885
885.689	15.0991
888.31	21.8256
890.93	21.4026
893.549	20.2405
896.167	29.8904
898.783	27.8228
901.399	42.9313
904.013	53.7407
906.625	54.4923
909.238	69.8145
911.848	82.2056
914.457	98.5945
917.065	118.02
919.672	133.246
922.278	150.723
924.883	161.356
927.486	163.314
930.089	161.321
932.69	166.764
935.289	159.173
937.888	166.876
940.486	162.501
943.082	150.52
945.677	132.307
948.271	123.145
950.864	100.465
953.455	84.1791
956.046	69.5225
958.635	59.5015
961.223	52.0264
963.809	42.808
966.395	46.3193
968.98	50.4933
971.563	46.7024
974.145	40.9901
976.726	41.412
979.305	40.9249
981.884	36.8009
984.461	35.5141
987.038	32.6027
989.613	25.2176
992.187	21.5183
994.76	8.63547
997.331	1.39485
999.902	3.75488
1002.47	6.64658
1005.04	-0.61304
1007.61	2.25607
1010.17	4.36765
1012.74	1.88715
1015.3	4.44754
1017.86	2.89243
1020.42	7.80655
1022.98	12.3126
1025.54	16.6644
1028.1	18.2456
1030.66	32.2981
1033.21	37.4936
1035.76	39.4859
1038.32	55.1627
1040.87	60.7058
1043.42	68.2151
1045.97	70.2214
1048.52	66.9805
1051.06	64.1811
1053.61	62.1532
1056.15	63.0705
1058.7	53.029
1061.24	51.4634
1063.78	51.3466
1066.32	54.1675
1068.86	49.663
1071.4	49.3238
1073.94	45.1711
1076.47	45.2245
1079.01	45.5199
1081.54	37.6024
1084.07	37.0869
1086.6	36.7751
1089.13	30.1732
1091.66	26.1528
1094.19	28.8451
1096.71	22.578
1099.24	22.2703
1101.76	22.9341
1104.29	16.5792
1106.81	8.76276
1109.33	12.0586
1111.85	6.11575
1114.37	11.0031
1116.88	3.15182
1119.4	3.53967
1121.92	-0.29828
1124.43	0.25006
1126.94	1.71964
1129.45	2.27542
1131.96	0.79639
1134.47	-2.37842
1136.98	-1.86798
1139.49	1.15372
1141.99	3.51486
1144.5	-0.60586
1147	4.88092
1149.51	6.1189
1152.01	0.36749
1154.51	3.4165
1157.01	8.19107
1159.5	8.3844
1162	17.8011
1164.5	19.1485
1166.99	19.0298
1169.48	22.8649
1171.98	34.4987
1174.47	34.0377
1176.96	39.0476
1179.45	37.8466
1181.93	45.7
1184.42	47.3244
1186.91	43.1462
1189.39	57.1786
1191.88	58.1192
1194.36	61.7357
1196.84	66.972
1199.32	66.062
1201.8	75.5289
1204.27	81.573
1206.75	82.986
1209.23	91.5332
1211.7	98.551
1214.17	108.183
1216.65	103.596
1219.12	120.518
1221.59	126.108
1224.06	137.105
1226.52	138.758
1228.99	149.924
1231.46	149.228
1233.92	149.155
1236.38	162.449
1238.85	164.82
1241.31	160.983
1243.77	157.965
1246.23	156.119
1248.68	157.562
1251.14	157.749
1253.6	144.658
1256.05	138.645
1258.5	130.628
1260.96	129.267
1263.41	116.058
1265.86	111.387
1268.31	114.27
1270.75	114.291
1273.2	115.71
1275.64	112.286
1278.09	116.894
1280.53	127.577
1282.97	130.432
1285.42	135.388
1287.86	138.854
1290.3	133.459
1292.73	138.546
1295.17	148.251
1297.6	153.598
1300.04	147.686
1302.47	149.739
1304.91	164.913
1307.34	156.724
1309.77	165.255
1312.2	165.285
1314.62	168.761
1317.05	163.057
1319.48	172.008
1321.9	163.925
1324.33	157.525
1326.75	163.037
1329.17	165.528
1331.59	151.597
1334.01	154.321
1336.43	153.154
1338.84	148.915
1341.26	148.395
1343.68	147.504
1346.09	144.134
1348.5	144.62
1350.91	155.993
1353.33	156.622
1355.73	158.888
1358.14	160.002
1360.55	159.118
1362.96	162.848
1365.36	162.802
1367.77	170.305
1370.17	165.884
1372.57	170.197
1374.97	171.505
1377.37	162.833
1379.77	174.947
1382.17	169.294
1384.57	168.688
1386.96	172.537
1389.36	168.016
1391.75	156.408
1394.14	157.024
1396.53	160.88
1398.92	153.376
1401.31	151.399
1403.7	147.489
1406.09	148.505
1408.47	141.897
1410.86	131.213
1413.24	130.031
1415.62	123.39
1418.01	120.697
1420.39	109.317
1422.77	101.365
1425.15	97.2204
1427.52	88.5135
1429.9	79.8398
1432.27	73.6361
1434.65	68.8259
1437.02	78.1518
1439.39	61.29
1441.76	60.7746
1444.14	60.059
1446.5	63.7652
1448.87	60.7802
1451.24	64.3509
1453.6	60.3497
1455.97	55.6866
1458.33	60.9427
1460.7	67.2311
1463.06	60.4635
1465.42	63.0257
1467.78	60.1486
1470.14	65.6613
1472.49	66.5008
1474.85	66.8461
1477.2	71.0911
1479.56	72.949
1481.91	80.2296
1484.26	70.9339
1486.61	74.111
1488.96	73.3759
1491.31	78.5575
1493.66	72.3248
1496.01	77.2029
1498.35	72.8081
1500.7	71.3655
1503.04	70.999
1505.39	60.3376
1507.73	72.1622
1510.07	62.1243
1512.41	60.8607
1514.75	71.9266
1517.08	60.0989
1519.42	62.5094
1521.76	61.3241
1524.09	69.4289
1526.42	69.0958
1528.75	68.6246
1531.09	67.5184
1533.42	77.8791
1535.74	83.6611
1538.07	88.934
1540.4	88.5625
1542.73	85.1544
1545.05	95.5103
1547.38	101.781
1549.7	98.5841
1552.02	103.696
1554.34	113.446
1556.66	124.836
1558.98	115.582
1561.3	134.356
1563.61	141.559
1565.93	131.688
1568.25	150.138
1570.56	162.79
1572.87	165.181
1575.18	174.632
1577.49	183.69
1579.8	200.117
1582.11	198.314
1584.42	213.793
1586.73	213.685
1589.03	204.358
1591.34	216.803
1593.64	210.667
1595.94	213.018
1598.24	213.336
1600.54	208.4
1602.84	210.392
1605.14	204.411
1607.44	189.854
1609.73	183.371
1612.03	170.836
1614.32	157.418
1616.62	146.62
1618.91	144.559
1621.2	135.164
1623.49	115.562
1625.78	104.19
1628.07	90.6443
1630.36	81.4692
1632.64	67.1595
1634.93	60.6013
1637.21	47.9319
1639.49	37.4238
1641.78	36.9033
1644.06	32.3508
1646.34	19.0865
1648.62	21.4632
1650.89	15.827
1653.17	8.94684
1655.45	7.25963
1657.72	6.58052
1660	-0.40956
1662.27	1.34169
1664.54	-3.36235
1666.81	-2.26711
1669.08	0.06705
1671.35	-4.28114
1673.62	-7.60114
1675.89	-0.73328
1678.15	-2.51456
1680.42	-6.96216
1682.68	-3.49466
1684.94	-7.61389
1687.21	0.32532
1689.47	-6.52451
1691.73	0.68675
1693.99	-2.16435
1696.24	-0.94064
1698.5	-3.6747
1700.76	2.48157
1703.01	-2.45656
1705.27	3.92207
1707.52	-3.30952
1709.77	-4.43153
1712.02	1.0956
1714.27	1.13338
1716.52	-0.9307
1718.77	-0.91208
1721.02	0.15073
1723.26	-2.22966
1725.51	-4.73894
1727.75	0.64568
1729.99	-2.90242
1732.24	-5.23918
1734.48	1.11261
1736.72	-3.28593
1738.96	-2.24136
1741.2	4.49982
1743.43	3.91882
1745.67	-3.27145
1747.9	1.48412
1750.14	9.34116
1752.37	0.89204
1754.6	-2.68974
1756.83	0.01921
1759.06	-1.34067
1761.29	4.32195
1763.52	2.94553
1765.75	0.06538
1767.98	-8.01605
1770.2	-4.97255
1772.43	-2.63438
1774.65	-2.68137
1776.87	-1.21899
1779.09	-0.13493
1781.31	-2.45378
1783.53	0.7737
1785.75	-3.93811
1787.97	-6.26089
1790.19	1.19365
1792.4	0.03497
1794.62	1.35423
1796.83	-1.50389
1799.04	-2.35719
1801.25	0.6796

## Sheet: Fig 1g
Raman Shift (cm-1)	Normalized Raman Intensity (arb. units)	Raman Shift (cm-1)		Raman Shift (cm-1)		Raman Shift (cm-1)		Raman Shift (cm-1)
	PPy		DA		CA		DHBA		DHBN
798.508	0.10459	810.313	0.00359	801.169	0.01208	801.169	0.05841	811.039	-0.00195
801.169	0.1034	812.964	-0.00623	803.829	0.02469	803.829	0.0309	813.698	0.00978
803.829	0.08492	815.612	-0.00355	806.488	0.01605	806.488	0.01226	816.356	-0.00688
806.488	0.0736	818.261	0.00557	809.146	-0.000569876	809.146	-0.01659	819.013	-0.00649
809.146	0.05724	820.907	0.0028	811.802	0.0047	811.802	-0.00411	821.668	-0.06549
811.802	0.04393	823.553	-0.00142	814.458	-0.01008	814.458	0.02369	824.323	-0.04617
814.458	0.01314	826.198	-0.02984	817.112	-0.01375	817.112	-0.04495	826.976	-0.02264
817.112	0.0124	828.841	-0.022	819.764	-0.03127	819.764	-0.00693	829.628	-0.04941
819.764	0.01097	831.483	0.00555	822.416	-0.01756	822.416	-0.00426	832.279	-0.0264
822.416	0.00885	834.124	-0.01028	825.066	-0.02932	825.066	-0.05684	834.928	-0.01349
825.066	-0.000549116	836.763	0.02252	827.715	-0.00856	827.715	-0.01614	837.576	-0.01691
827.715	0.00555	839.402	-0.00154	830.363	-0.01076	830.363	-0.01867	840.223	-0.01326
830.363	-0.00306	842.039	-0.0097	833.009	-0.00902	833.009	-0.03185	842.869	0.00349
833.009	-0.00563	844.676	-0.00894	835.655	-0.00156	835.655	-0.05101	845.514	0.0174
835.655	0.00184	847.311	-0.01148	838.299	-0.00194	838.299	-0.00772	848.156	0.0408
838.299	-0.02033	849.944	0.00659	840.942	0.02344	840.942	-0.0073	850.799	0.02418
840.942	0.00378	852.577	0.00478	843.584	0.04024	843.584	0.0036	853.44	0.03167
843.584	0.02391	855.209	0.01127	846.224	0.02393	846.224	0.01388	856.079	0.04646
846.224	0.00556	857.839	0.01894	848.864	0.05137	848.864	0.00768	858.718	0.07385
848.864	0.03381	860.467	0.02419	851.502	0.04215	851.502	0.02751	861.355	0.05855
851.502	0.02585	863.095	0.03585	854.139	0.05962	854.139	0.04781	863.991	0.05266
854.139	0.02953	865.722	0.04239	856.775	0.07605	856.775	0.07089	866.626	0.07928
856.775	0.04019	868.347	0.05536	859.409	0.08273	859.409	0.09188	869.259	0.08768
859.409	0.06238	870.971	0.03108	862.042	0.09876	862.042	0.07929	871.892	0.08703
862.042	0.02847	873.594	0.03368	864.675	0.1	864.675	0.04507	874.523	0.10588
864.675	0.04029	876.216	0.05076	867.306	0.10935	867.306	0.11509	877.153	0.06461
867.306	0.06054	878.837	0.05197	869.935	0.10075	869.935	0.0836	879.782	0.08005
869.935	0.0548	881.456	0.01845	872.564	0.11704	872.564	0.08861	882.409	0.08492
872.564	0.05073	884.075	0.04162	875.191	0.10475	875.191	0.10352	885.035	0.09549
875.191	0.06848	886.692	0.05338	877.818	0.12741	877.818	0.08781	887.66	0.09309
877.818	0.06736	889.308	0.03925	880.442	0.11211	880.442	0.07391	890.284	0.09947
880.442	0.06546	891.923	0.09747	883.066	0.14566	883.066	0.08951	892.906	0.1569
883.066	0.0493	894.537	0.06209	885.689	0.13992	885.689	0.11027	895.528	0.17485
885.689	0.06964	897.148	0.11558	888.31	0.14867	888.31	0.12069	898.148	0.16251
888.31	0.10067	899.76	0.10589	890.93	0.15878	890.93	0.15588	900.767	0.24532
890.93	0.09872	902.37	0.15531	893.549	0.18665	893.549	0.16028	903.385	0.26226
893.549	0.09336	904.979	0.17927	896.167	0.22102	896.167	0.15837	906.001	0.33188
896.167	0.13787	907.586	0.25418	898.783	0.20628	898.783	0.21916	908.617	0.40938
898.783	0.12833	910.193	0.29537	901.399	0.25479	901.399	0.26622	911.231	0.44828
901.399	0.19802	912.798	0.36236	904.013	0.27286	904.013	0.2803	913.844	0.51205
904.013	0.24788	915.403	0.39695	906.625	0.31042	906.625	0.38183	916.455	0.59312
906.625	0.25134	918.005	0.48531	909.238	0.31094	909.238	0.46766	919.066	0.67412
909.238	0.32202	920.608	0.56417	911.848	0.38592	911.848	0.54208	921.675	0.78339
911.848	0.37917	923.208	0.65608	914.457	0.41852	914.457	0.6029	924.283	0.83771
914.457	0.45477	925.808	0.71274	917.065	0.43682	917.065	0.71929	926.89	0.8548
917.065	0.54437	928.406	0.77989	919.672	0.52068	919.672	0.73409	929.496	0.89596
919.672	0.61459	931.003	0.81801	922.278	0.55991	922.278	0.8207	932.1	0.96471
922.278	0.69521	933.599	0.83663	924.883	0.6252	924.883	0.84193	934.704	0.97994
924.883	0.74425	936.194	0.90526	927.486	0.7106	927.486	0.9126	937.305	0.97862
927.486	0.75328	938.787	0.88643	930.089	0.7885	930.089	0.89902	939.907	0.8496
930.089	0.74409	941.379	0.87885	932.69	0.80185	932.69	0.90014	942.506	0.73659
932.69	0.7692	943.971	0.79278	935.289	0.83252	935.289	0.9105	945.105	0.58914
935.289	0.73418	946.561	0.67803	937.888	0.80219	937.888	0.85406	947.702	0.48727
937.888	0.76971	949.15	0.58925	940.486	0.73521	940.486	0.80948	950.298	0.37744
940.486	0.74953	951.738	0.55522	943.082	0.69461	943.082	0.69955	952.893	0.30129
943.082	0.69427	954.325	0.42858	945.677	0.58305	945.677	0.62316	955.486	0.27329
945.677	0.61026	956.91	0.37422	948.271	0.49207	948.271	0.53674	958.079	0.24689
948.271	0.568	959.494	0.29932	950.864	0.41073	950.864	0.46889	960.67	0.26628
950.864	0.46339	962.078	0.25219	953.455	0.33645	953.455	0.34727	963.26	0.20845
953.455	0.38827	964.66	0.25626	956.046	0.31446	956.046	0.30383	965.85	0.22475
956.046	0.32067	967.24	0.24748	958.635	0.24642	958.635	0.27887	968.437	0.16224
958.635	0.27445	969.819	0.20538	961.223	0.25533	961.223	0.2547	971.024	0.14186
961.223	0.23997	972.398	0.18124	963.809	0.23114	963.809	0.26429	973.609	0.13625
963.809	0.19745	974.976	0.18724	966.395	0.23684	966.395	0.20474	976.193	0.1527
966.395	0.21365	977.552	0.14558	968.98	0.20368	968.98	0.191	978.776	0.09698
968.98	0.2329	980.126	0.15458	971.563	0.17451	971.563	0.20041	981.358	0.08993
971.563	0.21541	982.701	0.14104	974.145	0.16498	974.145	0.1575	983.938	0.04615
974.145	0.18907	985.273	0.08693	976.726	0.13523	976.726	0.1546	986.518	0.04561
976.726	0.19101	987.845	0.07529	979.305	0.10341	979.305	0.13727	989.096	-0.00892
979.305	0.18877	990.415	0.01255	981.884	0.07932	981.884	0.09512	991.673	-0.00529
981.884	0.16974	992.984	0.02088	984.461	0.06037	984.461	0.11019	994.248	0.02636
984.461	0.16381	995.553	-0.0146	987.038	0.05917	987.038	0.06967	996.823	0.03411
987.038	0.15038	998.119	0.00308	989.613	0.03159	989.613	0.04973	999.397	0.03668
989.613	0.11632	1000.68	-0.02056	992.187	0.00986	992.187	0.00308	1001.97	0.00747
992.187	0.09925	1003.25	-0.02925	994.76	-0.0087	994.76	0.01751	1004.54	0.0243
994.76	0.03983	1005.81	-0.03153	997.331	0.00245	997.331	0.00157	1007.11	0.00849
997.331	0.00643	1008.37	-0.0033	999.902	-0.02722	999.902	0.000897674	1009.68	0.02568
999.902	0.01732	1010.94	-0.02707	1002.47	-0.0025	1002.47	-0.02096	1012.25	0.0178
1002.47	0.03066	1013.5	-0.02402	1005.04	0.00131	1005.04	-0.00756	1014.81	0.03063
1005.04	-0.00283	1016.06	0.00111	1007.61	0.01092	1007.61	-0.00138	1017.38	0.0217
1007.61	0.01041	1018.61	-0.0432	1010.17	0.00163	1010.17	-0.000619649	1019.94	0.07261
1010.17	0.02015	1021.17	0.00575	1012.74	0.02706	1012.74	0.00611	1022.5	0.06995
1012.74	0.0087	1023.72	0.01695	1015.3	0.0162	1015.3	0.00491	1025.07	0.09546
1015.3	0.02051	1026.28	0.06563	1017.86	0.06496	1017.86	0.04201	1027.63	0.06168
1017.86	0.01334	1028.83	0.043	1020.42	0.03972	1020.42	0.0405	1030.19	0.12643
1020.42	0.03601	1031.38	0.06394	1022.98	0.03846	1022.98	0.05536	1032.74	0.15968
1022.98	0.05679	1033.93	0.06291	1025.54	0.04443	1025.54	0.11464	1035.3	0.17391
1025.54	0.07686	1036.48	0.10353	1028.1	0.03759	1028.1	0.12142	1037.86	0.24087
1028.1	0.08416	1039.03	0.16936	1030.66	0.06709	1030.66	0.16421	1040.41	0.21506
1030.66	0.14897	1041.58	0.17145	1033.21	0.09201	1033.21	0.2195	1042.96	0.31478
1033.21	0.17294	1044.13	0.19103	1035.76	0.08676	1035.76	0.25313	1045.52	0.27069
1035.76	0.18213	1046.67	0.22154	1038.32	0.11248	1038.32	0.2553	1048.07	0.27458
1038.32	0.25444	1049.22	0.2272	1040.87	0.1847	1040.87	0.31271	1050.62	0.29807
1040.87	0.28	1051.76	0.20593	1043.42	0.18148	1043.42	0.31231	1053.17	0.27635
1043.42	0.31464	1054.3	0.24019	1045.97	0.19186	1045.97	0.33582	1055.71	0.30437
1045.97	0.32389	1056.84	0.23757	1048.52	0.24571	1048.52	0.33331	1058.26	0.31057
1048.52	0.30895	1059.38	0.25656	1051.06	0.23558	1051.06	0.33815	1060.81	0.31698
1051.06	0.29603	1061.92	0.26024	1053.61	0.2411	1053.61	0.2955	1063.35	0.32292
1053.61	0.28668	1064.45	0.23984	1056.15	0.25279	1056.15	0.32086	1065.89	0.3429
1056.15	0.29091	1066.99	0.22167	1058.7	0.2836	1058.7	0.26578	1068.43	0.36579
1058.7	0.2446	1069.53	0.24993	1061.24	0.29494	1061.24	0.30305	1070.97	0.35454
1061.24	0.23737	1072.06	0.27027	1063.78	0.29499	1063.78	0.2617	1073.51	0.37031
1063.78	0.23684	1074.59	0.25953	1066.32	0.28506	1066.32	0.2937	1076.05	0.38127
1066.32	0.24985	1077.12	0.28895	1068.86	0.29516	1068.86	0.25721	1078.59	0.37186
1068.86	0.22907	1079.65	0.26416	1071.4	0.31281	1071.4	0.29936	1081.13	0.36707
1071.4	0.22751	1082.18	0.27579	1073.94	0.29359	1073.94	0.28825	1083.66	0.36966
1073.94	0.20835	1084.71	0.29017	1076.47	0.35072	1076.47	0.3297	1086.19	0.35644
1076.47	0.2086	1087.24	0.22843	1079.01	0.36941	1079.01	0.30745	1088.73	0.30491
1079.01	0.20996	1089.76	0.22545	1081.54	0.3829	1081.54	0.29821	1091.26	0.31199
1081.54	0.17344	1092.29	0.21027	1084.07	0.38359	1084.07	0.30942	1093.79	0.23649
1084.07	0.17106	1094.81	0.18181	1086.6	0.38129	1086.6	0.25514	1096.32	0.20224
1086.6	0.16962	1097.33	0.2172	1089.13	0.3614	1089.13	0.2659	1098.84	0.18677
1089.13	0.13917	1099.86	0.15211	1091.66	0.305	1091.66	0.22289	1101.37	0.16154
1091.66	0.12063	1102.38	0.13099	1094.19	0.30976	1094.19	0.21773	1103.9	0.10502
1094.19	0.13305	1104.89	0.10892	1096.71	0.28004	1096.71	0.16317	1106.42	0.0998
1096.71	0.10414	1107.41	0.10108	1099.24	0.25634	1099.24	0.14648	1108.94	0.08175
1099.24	0.10272	1109.93	0.10152	1101.76	0.19126	1101.76	0.15418	1111.47	0.08211
1101.76	0.10578	1112.44	0.08708	1104.29	0.17296	1104.29	0.10182	1113.99	0.07209
1104.29	0.07647	1114.96	0.07665	1106.81	0.13029	1106.81	0.09601	1116.51	0.07673
1106.81	0.04042	1117.47	0.07307	1109.33	0.12765	1109.33	0.07222	1119.02	0.075
1109.33	0.05562	1119.98	0.02789	1111.85	0.07963	1111.85	0.06319	1121.54	0.05116
1111.85	0.02821	1122.5	0.0197	1114.37	0.07501	1114.37	0.05875	1124.06	0.0219
1114.37	0.05075	1125.01	0.00236	1116.88	0.0794	1116.88	0.02859	1126.57	0.05199
1116.88	0.01454	1127.51	-0.01279	1119.4	0.05897	1119.4	0.0337	1129.09	0.05796
1119.4	0.01633	1130.02	-0.00841	1121.92	0.03478	1121.92	0.03028	1131.6	0.03726
1121.92	-0.00138	1132.53	0.03073	1124.43	0.02312	1124.43	0.02947	1134.11	0.00541
1124.43	0.00115	1135.03	-0.0168	1126.94	0.04947	1126.94	0.03975	1136.62	0.01384
1126.94	0.00793	1137.54	-0.00265	1129.45	0.0079	1129.45	0.02936	1139.13	0.02305
1129.45	0.0105	1140.04	0.02356	1131.96	0.01231	1131.96	0.0148	1141.64	0.03563
1131.96	0.00367	1142.54	0.04972	1134.47	0.02892	1134.47	0.04638	1144.15	0.06139
1134.47	-0.01097	1145.05	0.02409	1136.98	0.02443	1136.98	-0.02116	1146.65	0.05037
1136.98	-0.00862	1147.55	0.01903	1139.49	-0.00494	1139.49	0.003	1149.16	0.03515
1139.49	0.00532	1150.04	0.06529	1141.99	0.00871	1141.99	0.08974	1151.66	0.07401
1141.99	0.01621	1152.54	-0.00175	1144.5	-0.01026	1144.5	0.03364	1154.16	0.04998
1144.5	-0.00279	1155.04	0.04152	1147	0.00852	1147	0.04046	1156.66	0.05929
1147	0.02251	1157.53	0.03527	1149.51	0.01404	1149.51	0.07166	1159.16	0.09579
1149.51	0.02822	1160.03	0.03995	1152.01	0.02042	1152.01	0.08182	1161.66	0.11342
1152.01	0.0017	1162.52	0.05583	1154.51	0.02673	1154.51	0.09002	1164.16	0.12846
1154.51	0.01576	1165.01	0.1018	1157.01	0.01992	1157.01	0.08016	1166.66	0.15631
1157.01	0.03778	1167.5	0.0863	1159.5	0.05077	1159.5	0.08385	1169.15	0.13983
1159.5	0.03867	1169.99	0.13511	1162	0.04566	1162	0.13211	1171.65	0.15111
1162	0.08211	1172.48	0.12813	1164.5	0.08442	1164.5	0.16003	1174.14	0.1972
1164.5	0.08832	1174.97	0.1125	1166.99	0.07174	1166.99	0.18931	1176.63	0.22318
1166.99	0.08777	1177.46	0.20854	1169.48	0.0823	1169.48	0.15335	1179.12	0.23164
1169.48	0.10546	1179.94	0.16504	1171.98	0.11239	1171.98	0.1915	1181.61	0.23083
1171.98	0.15912	1182.43	0.2243	1174.47	0.13516	1174.47	0.18244	1184.1	0.24442
1174.47	0.157	1184.91	0.20565	1176.96	0.12142	1176.96	0.20958	1186.59	0.30059
1176.96	0.18011	1187.39	0.25185	1179.45	0.14281	1179.45	0.21553	1189.08	0.31205
1179.45	0.17457	1189.87	0.24316	1181.93	0.15753	1181.93	0.32411	1191.56	0.34733
1181.93	0.21079	1192.35	0.27652	1184.42	0.18897	1184.42	0.30726	1194.05	0.39469
1184.42	0.21828	1194.83	0.27983	1186.91	0.20976	1186.91	0.32562	1196.53	0.41877
1186.91	0.19901	1197.31	0.25915	1189.39	0.20686	1189.39	0.38128	1199.01	0.42209
1189.39	0.26374	1199.79	0.36654	1191.88	0.2617	1191.88	0.37675	1201.49	0.44628
1191.88	0.26807	1202.26	0.36166	1194.36	0.2797	1194.36	0.3696	1203.97	0.48225
1194.36	0.28475	1204.74	0.36506	1196.84	0.27887	1196.84	0.40536	1206.45	0.52639
1196.84	0.30891	1207.21	0.42427	1199.32	0.33954	1199.32	0.44128	1208.93	0.56237
1199.32	0.30471	1209.68	0.42766	1201.8	0.38132	1201.8	0.44958	1211.4	0.67088
1201.8	0.34838	1212.15	0.44709	1204.27	0.42166	1204.27	0.49694	1213.88	0.69111
1204.27	0.37625	1214.62	0.51886	1206.75	0.41789	1206.75	0.53471	1216.35	0.63926
1206.75	0.38277	1217.09	0.44045	1209.23	0.44796	1209.23	0.52752	1218.83	0.76158
1209.23	0.4222	1219.56	0.58247	1211.7	0.47456	1211.7	0.5675	1221.3	0.74732
1211.7	0.45456	1222.03	0.65177	1214.17	0.51925	1214.17	0.60504	1223.77	0.74885
1214.17	0.49899	1224.49	0.668	1216.65	0.58961	1216.65	0.65471	1226.24	0.74757
1216.65	0.47783	1226.96	0.67996	1219.12	0.61614	1219.12	0.72337	1228.71	0.80003
1219.12	0.55589	1229.42	0.71437	1221.59	0.60586	1221.59	0.70268	1231.17	0.76678
1221.59	0.58167	1231.88	0.6959	1224.06	0.61578	1224.06	0.76353	1233.64	0.77236
1224.06	0.63239	1234.34	0.74085	1226.52	0.62874	1226.52	0.76531	1236.11	0.76659
1226.52	0.64002	1236.8	0.71882	1228.99	0.6723	1228.99	0.79126	1238.57	0.80861
1228.99	0.69152	1239.26	0.74012	1231.46	0.64605	1231.46	0.82293	1241.03	0.75888
1231.46	0.68831	1241.72	0.70516	1233.92	0.65189	1233.92	0.85354	1243.49	0.7015
1233.92	0.68797	1244.18	0.72126	1236.38	0.67047	1236.38	0.75856	1245.95	0.69466
1236.38	0.74929	1246.63	0.71866	1238.85	0.64685	1238.85	0.80182	1248.41	0.62402
1238.85	0.76023	1249.09	0.69473	1241.31	0.65733	1241.31	0.78826	1250.87	0.60737
1241.31	0.74253	1251.54	0.68644	1243.77	0.61938	1243.77	0.75796	1253.33	0.55224
1243.77	0.72861	1253.99	0.65466	1246.23	0.54996	1246.23	0.71845	1255.78	0.5547
1246.23	0.7201	1256.44	0.63156	1248.68	0.54919	1248.68	0.66436	1258.24	0.49948
1248.68	0.72675	1258.89	0.52971	1251.14	0.49142	1251.14	0.65205	1260.69	0.48344
1251.14	0.72761	1261.34	0.54552	1253.6	0.4476	1253.6	0.63618	1263.15	0.45214
1253.6	0.66723	1263.79	0.50294	1256.05	0.4021	1256.05	0.59531	1265.6	0.46326
1256.05	0.6395	1266.24	0.51702	1258.5	0.40876	1258.5	0.57655	1268.05	0.42795
1258.5	0.60252	1268.68	0.48964	1260.96	0.37355	1260.96	0.53616	1270.5	0.42838
1260.96	0.59624	1271.13	0.41776	1263.41	0.33444	1263.41	0.50264	1272.95	0.42023
1263.41	0.53532	1273.57	0.44638	1265.86	0.27414	1265.86	0.45854	1275.39	0.43454
1265.86	0.51377	1276.02	0.48114	1268.31	0.26855	1268.31	0.46165	1277.84	0.46289
1268.31	0.52707	1278.46	0.46466	1270.75	0.25341	1270.75	0.4223	1280.28	0.53107
1270.75	0.52717	1280.9	0.49504	1273.2	0.22294	1273.2	0.44003	1282.73	0.49226
1273.2	0.53371	1283.34	0.54229	1275.64	0.23442	1275.64	0.50544	1285.17	0.5139
1275.64	0.51792	1285.78	0.52424	1278.09	0.27028	1278.09	0.47339	1287.61	0.56647
1278.09	0.53917	1288.21	0.57185	1280.53	0.22409	1280.53	0.53718	1290.05	0.551
1280.53	0.58845	1290.65	0.55856	1282.97	0.26444	1282.97	0.51285	1292.49	0.60608
1282.97	0.60162	1293.08	0.54313	1285.42	0.32196	1285.42	0.56907	1294.93	0.5357
1285.42	0.62447	1295.52	0.59351	1287.86	0.28293	1287.86	0.61247	1297.37	0.58108
1287.86	0.64046	1297.95	0.61362	1290.3	0.2835	1290.3	0.6027	1299.8	0.6341
1290.3	0.61558	1300.38	0.58202	1292.73	0.28811	1292.73	0.59206	1302.24	0.59787
1292.73	0.63904	1302.81	0.60191	1295.17	0.36592	1295.17	0.66951	1304.67	0.62491
1295.17	0.68381	1305.24	0.70299	1297.6	0.35572	1297.6	0.67798	1307.11	0.69621
1297.6	0.70847	1307.67	0.67991	1300.04	0.34609	1300.04	0.72888	1309.54	0.64831
1300.04	0.6812	1310.1	0.70796	1302.47	0.38019	1302.47	0.66893	1311.97	0.69933
1302.47	0.69067	1312.53	0.77376	1304.91	0.42942	1304.91	0.70684	1314.4	0.70182
1304.91	0.76066	1314.95	0.73814	1307.34	0.40389	1307.34	0.74129	1316.83	0.72213
1307.34	0.72289	1317.38	0.75469	1309.77	0.42657	1309.77	0.79375	1319.25	0.74468
1309.77	0.76224	1319.8	0.78512	1312.2	0.49926	1312.2	0.75564	1321.68	0.73985
1312.2	0.76237	1322.22	0.76911	1314.62	0.47935	1314.62	0.7577	1324.1	0.75487
1314.62	0.77841	1324.64	0.75304	1317.05	0.49902	1317.05	0.77738	1326.53	0.76266
1317.05	0.7521	1327.06	0.7834	1319.48	0.51809	1319.48	0.84992	1328.95	0.73308
1319.48	0.79338	1329.48	0.78899	1321.9	0.56523	1321.9	0.83822	1331.37	0.73332
1321.9	0.7561	1331.9	0.74319	1324.33	0.56644	1324.33	0.78401	1333.79	0.69616
1324.33	0.72658	1334.31	0.70481	1326.75	0.58732	1326.75	0.80808	1336.21	0.74045
1326.75	0.75201	1336.73	0.76875	1329.17	0.59009	1329.17	0.80752	1338.63	0.75635
1329.17	0.76349	1339.15	0.72512	1331.59	0.57934	1331.59	0.81639	1341.05	0.78783
1331.59	0.69924	1341.56	0.64391	1334.01	0.60733	1334.01	0.80693	1343.46	0.76285
1334.01	0.7118	1343.97	0.72666	1336.43	0.6089	1336.43	0.78488	1345.88	0.79576
1336.43	0.70642	1346.38	0.68236	1338.84	0.60769	1338.84	0.85311	1348.29	0.81858
1338.84	0.68687	1348.79	0.69447	1341.26	0.62465	1341.26	0.8751	1350.71	0.87556
1341.26	0.68447	1351.2	0.7102	1343.68	0.6387	1343.68	0.7729	1353.12	0.83485
1343.68	0.68036	1353.61	0.75907	1346.09	0.66083	1346.09	0.8874	1355.53	0.89144
1346.09	0.66482	1356.02	0.77522	1348.5	0.65059	1348.5	0.84345	1357.94	0.91679
1348.5	0.66706	1358.42	0.77463	1350.91	0.65979	1350.91	0.89513	1360.35	0.90819
1350.91	0.71951	1360.83	0.81742	1353.33	0.72693	1353.33	0.84017	1362.75	0.9084
1353.33	0.72242	1363.23	0.79563	1355.73	0.72294	1355.73	0.921	1365.16	0.88267
1355.73	0.73287	1365.64	0.78963	1358.14	0.72608	1358.14	0.93213	1367.57	0.97734
1358.14	0.73801	1368.04	0.79145	1360.55	0.78482	1360.55	0.88951	1369.97	0.88388
1360.55	0.73393	1370.44	0.85325	1362.96	0.76032	1362.96	0.94726	1372.37	0.88009
1362.96	0.75113	1372.84	0.75283	1365.36	0.78757	1365.36	0.92484	1374.78	0.86953
1365.36	0.75092	1375.24	0.73631	1367.77	0.77278	1367.77	0.9413	1377.18	0.86651
1367.77	0.78553	1377.63	0.83135	1370.17	0.77757	1370.17	0.90968	1379.58	0.86278
1370.17	0.76514	1380.03	0.73963	1372.57	0.75137	1372.57	0.86646	1381.98	0.86533
1372.57	0.78503	1382.43	0.75102	1374.97	0.72711	1374.97	0.9446	1384.37	0.85351
1374.97	0.79106	1384.82	0.72318	1377.37	0.75672	1377.37	0.9011	1386.77	0.78071
1377.37	0.75106	1387.21	0.74293	1379.77	0.69412	1379.77	0.92873	1389.16	0.79965
1379.77	0.80694	1389.61	0.68498	1382.17	0.68938	1382.17	0.85959	1391.56	0.74087
1382.17	0.78087	1392	0.68184	1384.57	0.70455	1384.57	0.91117	1393.95	0.75437
1384.57	0.77807	1394.39	0.6845	1386.96	0.6516	1386.96	0.82981	1396.34	0.73538
1386.96	0.79582	1396.78	0.64117	1389.36	0.67424	1389.36	0.7882	1398.74	0.69622
1389.36	0.77497	1399.16	0.67689	1391.75	0.60257	1391.75	0.82458	1401.13	0.6902
1391.75	0.72143	1401.55	0.61011	1394.14	0.59654	1394.14	0.83042	1403.52	0.69165
1394.14	0.72427	1403.94	0.63633	1396.53	0.52573	1396.53	0.77378	1405.9	0.61719
1396.53	0.74206	1406.32	0.56633	1398.92	0.55182	1398.92	0.76577	1408.29	0.62263
1398.92	0.70744	1408.71	0.52563	1401.31	0.51148	1401.31	0.74996	1410.68	0.56431
1401.31	0.69833	1411.09	0.50561	1403.7	0.48299	1403.7	0.64011	1413.06	0.53196
1403.7	0.68029	1413.47	0.50722	1406.09	0.49358	1406.09	0.68071	1415.44	0.49269
1406.09	0.68498	1415.85	0.44739	1408.47	0.42525	1408.47	0.66594	1417.83	0.39251
1408.47	0.6545	1418.23	0.43555	1410.86	0.39834	1410.86	0.64699	1420.21	0.42361
1410.86	0.60522	1420.61	0.40852	1413.24	0.4009	1413.24	0.59027	1422.59	0.41851
1413.24	0.59977	1422.99	0.41418	1415.62	0.34274	1415.62	0.57145	1424.97	0.36264
1415.62	0.56913	1425.36	0.36732	1418.01	0.35784	1418.01	0.53084	1427.35	0.33016
1418.01	0.55671	1427.74	0.34015	1420.39	0.35296	1420.39	0.47406	1429.72	0.34443
1420.39	0.50422	1430.11	0.33761	1422.77	0.284	1422.77	0.44234	1432.1	0.31549
1422.77	0.46754	1432.49	0.31442	1425.15	0.2865	1425.15	0.39286	1434.47	0.28558
1425.15	0.44843	1434.86	0.32194	1427.52	0.29172	1427.52	0.39565	1436.85	0.24517
1427.52	0.40827	1437.23	0.26708	1429.9	0.22977	1429.9	0.38868	1439.22	0.26656
1429.9	0.36826	1439.6	0.25903	1432.27	0.18326	1432.27	0.32192	1441.59	0.19804
1432.27	0.33965	1441.97	0.25385	1434.65	0.20598	1434.65	0.31856	1443.96	0.23845
1434.65	0.31746	1444.34	0.22084	1437.02	0.18699	1437.02	0.31982	1446.33	0.22834
1437.02	0.36047	1446.7	0.25233	1439.39	0.17761	1439.39	0.2479	1448.7	0.22507
1439.39	0.2827	1449.07	0.24484	1441.76	0.15745	1441.76	0.28664	1451.07	0.2339
1441.76	0.28032	1451.43	0.24379	1444.14	0.15227	1444.14	0.24791	1453.44	0.2472
1444.14	0.27702	1453.8	0.19691	1446.5	0.14837	1446.5	0.27672	1455.8	0.21963
1446.5	0.29412	1456.16	0.20445	1448.87	0.15175	1448.87	0.22658	1458.17	0.20681
1448.87	0.28035	1458.52	0.19434	1451.24	0.11831	1451.24	0.25182	1460.53	0.20448
1451.24	0.29682	1460.88	0.2825	1453.6	0.17823	1453.6	0.25141	1462.89	0.23769
1453.6	0.27836	1463.24	0.23213	1455.97	0.15515	1455.97	0.28587	1465.25	0.16937
1455.97	0.25685	1465.6	0.23307	1458.33	0.12484	1458.33	0.21851	1467.61	0.20094
1458.33	0.2811	1467.96	0.20552	1460.7	0.1603	1460.7	0.23551	1469.97	0.25146
1460.7	0.3101	1470.32	0.23975	1463.06	0.17053	1463.06	0.26038	1472.33	0.25228
1463.06	0.27889	1472.67	0.28683	1465.42	0.12945	1465.42	0.2798	1474.69	0.20396
1465.42	0.2907	1475.03	0.2621	1467.78	0.06145	1467.78	0.15865	1477.04	0.2252
1467.78	0.27743	1477.38	0.23075	1470.14	0.17998	1470.14	0.2904	1479.4	0.22233
1470.14	0.30286	1479.73	0.22197	1472.49	0.15437	1472.49	0.27213	1481.75	0.19327
1472.49	0.30673	1482.08	0.29826	1474.85	0.11541	1474.85	0.27658	1484.1	0.2128
1474.85	0.30833	1484.43	0.23931	1477.2	0.16773	1477.2	0.21663	1486.45	0.18221
1477.2	0.32791	1486.78	0.27471	1479.56	0.10196	1479.56	0.25396	1488.81	0.16837
1479.56	0.33648	1489.13	0.26336	1481.91	0.12975	1481.91	0.26282	1491.15	0.17332
1481.91	0.37006	1491.48	0.26476	1484.26	0.1376	1484.26	0.27212	1493.5	0.15594
1484.26	0.32718	1493.83	0.24797	1486.61	0.11126	1486.61	0.32465	1495.85	0.13144
1486.61	0.34184	1496.17	0.27174	1488.96	0.12507	1488.96	0.26902	1498.2	0.14308
1488.96	0.33845	1498.52	0.26937	1491.31	0.10425	1491.31	0.241	1500.54	0.14544
1491.31	0.36235	1500.86	0.22799	1493.66	0.08762	1493.66	0.25329	1502.89	0.13204
1493.66	0.3336	1503.2	0.21084	1496.01	0.08758	1496.01	0.24769	1505.23	0.08527
1496.01	0.3561	1505.54	0.20281	1498.35	0.07101	1498.35	0.24151	1507.57	0.11686
1498.35	0.33583	1507.88	0.25833	1500.7	0.04422	1500.7	0.1952	1509.91	0.07853
1500.7	0.32917	1510.22	0.26532	1503.04	0.04955	1503.04	0.24555	1512.25	0.08965
1503.04	0.32748	1512.56	0.24543	1505.39	0.0586	1505.39	0.21663	1514.59	0.06838
1505.39	0.27831	1514.9	0.20998	1507.73	0.05088	1507.73	0.21847	1516.93	0.15252
1507.73	0.33285	1517.23	0.23011	1510.07	0.04348	1510.07	0.23837	1519.27	0.09283
1510.07	0.28655	1519.57	0.21894	1512.41	-0.00788	1512.41	0.20348	1521.6	0.08357
1512.41	0.28072	1521.9	0.20377	1514.75	0.02829	1514.75	0.22148	1523.94	0.14648
1514.75	0.33176	1524.23	0.25246	1517.08	0.01563	1517.08	0.24765	1526.27	0.14535
1517.08	0.27721	1526.57	0.26487	1519.42	0.05266	1519.42	0.22539	1528.6	0.16583
1519.42	0.28832	1528.9	0.24741	1521.76	0.04892	1521.76	0.21244	1530.93	0.21136
1521.76	0.28286	1531.23	0.2836	1524.09	0.01798	1524.09	0.24677	1533.26	0.23668
1524.09	0.32024	1533.56	0.30291	1526.42	0.05344	1526.42	0.22101	1535.59	0.24277
1526.42	0.3187	1535.88	0.24881	1528.75	0.10459	1528.75	0.24035	1537.92	0.33051
1528.75	0.31653	1538.21	0.34801	1531.09	0.08578	1531.09	0.28122	1540.25	0.29995
1531.09	0.31143	1540.54	0.30261	1533.42	0.11899	1533.42	0.29136	1542.58	0.36684
1533.42	0.35922	1542.86	0.31992	1535.74	0.14587	1535.74	0.26224	1544.9	0.36984
1535.74	0.38589	1545.18	0.35678	1538.07	0.14435	1538.07	0.31747	1547.23	0.42643
1538.07	0.41021	1547.51	0.39247	1540.4	0.21221	1540.4	0.33556	1549.55	0.45729
1540.4	0.40849	1549.83	0.33377	1542.73	0.2405	1542.73	0.31993	1551.87	0.48398
1542.73	0.39277	1552.15	0.40444	1545.05	0.21089	1545.05	0.38877	1554.19	0.5519
1545.05	0.44054	1554.47	0.38423	1547.38	0.26205	1547.38	0.41361	1556.51	0.56841
1547.38	0.46946	1556.79	0.43651	1549.7	0.25945	1549.7	0.42937	1558.83	0.60324
1549.7	0.45472	1559.1	0.47304	1552.02	0.32327	1552.02	0.41441	1561.15	0.68427
1552.02	0.4783	1561.42	0.47959	1554.34	0.36703	1554.34	0.47609	1563.47	0.71013
1554.34	0.52327	1563.74	0.49214	1556.66	0.39696	1556.66	0.50062	1565.78	0.76213
1556.66	0.5758	1566.05	0.56115	1558.98	0.48408	1558.98	0.51803	1568.1	0.82632
1558.98	0.53312	1568.36	0.59354	1561.3	0.47395	1561.3	0.58148	1570.41	0.82149
1561.3	0.61971	1570.68	0.62323	1563.61	0.54199	1563.61	0.61462	1572.72	0.89685
1563.61	0.65294	1572.99	0.75655	1565.93	0.57857	1565.93	0.61019	1575.03	0.97288
1565.93	0.60741	1575.3	0.75472	1568.25	0.66757	1568.25	0.66165	1577.35	0.94919
1568.25	0.69251	1577.61	0.79266	1570.56	0.67133	1570.56	0.776	1579.65	0.95774
1570.56	0.75087	1579.92	0.84667	1572.87	0.73876	1572.87	0.74489	1581.96	1
1572.87	0.76189	1582.22	0.88744	1575.18	0.79835	1575.18	0.79786	1584.27	0.99015
1575.18	0.80549	1584.53	0.94975	1577.49	0.85401	1577.49	0.8081	1586.58	0.98146
1577.49	0.84727	1586.84	0.97865	1579.8	0.95635	1579.8	0.88387	1588.88	0.97401
1579.8	0.92304	1589.14	0.93653	1582.11	0.96556	1582.11	0.86382	1591.19	0.91575
1582.11	0.91472	1591.44	0.98753	1584.42	0.94864	1584.42	0.91677	1593.49	0.87992
1584.42	0.98612	1593.75	0.95693	1586.73	1	1586.73	0.89311	1595.79	0.84663
1586.73	0.98562	1596.05	0.99668	1589.03	0.97666	1589.03	1	1598.09	0.7992
1589.03	0.9426	1598.35	1	1591.34	0.97897	1591.34	0.91471	1600.39	0.76654
1591.34	1	1600.65	0.99621	1593.64	0.93475	1593.64	0.93844	1602.69	0.71587
1593.64	0.9717	1602.95	0.94873	1595.94	0.93584	1595.94	0.90994	1604.99	0.67676
1595.94	0.98254	1605.24	0.88753	1598.24	0.87189	1598.24	0.89234	1607.29	0.68601
1598.24	0.98401	1607.54	0.86048	1600.54	0.79897	1600.54	0.89768	1609.59	0.59698
1600.54	0.96124	1609.83	0.82712	1602.84	0.76428	1602.84	0.83262	1611.88	0.50808
1602.84	0.97043	1612.13	0.73142	1605.14	0.74081	1605.14	0.79075	1614.18	0.46385
1605.14	0.94284	1614.42	0.72417	1607.44	0.66175	1607.44	0.75035	1616.47	0.43927
1607.44	0.8757	1616.71	0.66321	1609.73	0.60567	1609.73	0.70426	1618.76	0.41288
1609.73	0.8458	1619.01	0.60966	1612.03	0.55839	1612.03	0.67332	1621.05	0.33606
1612.03	0.78798	1621.29	0.55952	1614.32	0.4929	1614.32	0.61637	1623.34	0.30152
1614.32	0.72609	1623.58	0.59815	1616.62	0.45552	1616.62	0.57626	1625.63	0.25748
1616.62	0.67628	1625.87	0.49693	1618.91	0.38026	1618.91	0.48195	1627.92	0.21605
1618.91	0.66678	1628.16	0.43301	1621.2	0.33684	1621.2	0.45024	1630.21	0.20589
1621.2	0.62344	1630.45	0.41343	1623.49	0.30361	1623.49	0.39453	1632.49	0.16857
1623.49	0.53303	1632.73	0.34863	1625.78	0.26848	1625.78	0.32512	1634.78	0.14915
1625.78	0.48057	1635.02	0.2685	1628.07	0.21157	1628.07	0.32204	1637.06	0.11874
1628.07	0.4181	1637.3	0.21978	1630.36	0.21052	1630.36	0.28823	1639.34	0.076
1630.36	0.37578	1639.58	0.17064	1632.64	0.16457	1632.64	0.23088	1641.63	0.05091
1632.64	0.30977	1641.86	0.14331	1634.93	0.14263	1634.93	0.16596	1643.91	0.02676
1634.93	0.27952	1644.14	0.13103	1637.21	0.10505	1637.21	0.10567	1646.19	0.03616
1637.21	0.22109	1646.42	0.10617	1639.49	0.09513	1639.49	0.11529	1648.46	-0.005
1639.49	0.17262	1648.7	0.0771	1641.78	0.05598	1641.78	0.12092	1650.74	-0.01732
1641.78	0.17022	1650.98	0.0591	1644.06	0.08142	1644.06	0.08986	1653.02	0.00644
1644.06	0.14922	1653.25	0.05352	1646.34	0.05359	1646.34	0.05363	1655.3	-0.01582
1646.34	0.08804	1655.53	0.02124	1648.62	0.03153	1648.62	0.04384	1657.57	0.02451
1648.62	0.099	1657.8	0.0516	1650.89	0.00746	1650.89	0.05423	1659.84	-0.00416
1650.89	0.073	1660.08	0.03158	1653.17	0.03867	1653.17	0.03042	1662.12	-0.01229
1653.17	0.04127	1662.35	0.01573	1655.45	-0.00316	1655.45	0.00892	1664.39	0.00748
1655.45	0.03348	1664.62	-0.00284	1657.72	0.0122	1657.72	0.01252	1666.66	0.00433
1657.72	0.03035	1666.89	-0.02417	1660	0.01387	1660	-0.00553	1668.93	-0.01459
1660	-0.00189	1669.16	-0.00203	1662.27	0.0087	1662.27	0.01954	1671.2	-0.02756
1662.27	0.00619	1671.43	0.03555	1664.54	-0.03054	1664.54	-0.000967314	1673.46	-0.04071
1664.54	-0.01551	1673.69	-0.00706	1666.81	0.02205	1666.81	-0.01505	1675.73	-0.00164
1666.81	-0.01046	1675.96	0.01066	1669.08	-0.03086	1669.08	0.01924	1678	-0.02358
1669.08	0.000309267	1678.23	0.01842	1671.35	0.00614	1671.35	-0.01273	1680.26	0.02379
1671.35	-0.01975	1680.49	-0.00494	1673.62	-0.03627	1673.62	-0.000233967	1682.52	-0.01068
1673.62	-0.03506	1682.75	-0.04679	1675.89	-0.04062	1675.89	0.00194	1684.79	0.00974
1675.89	-0.00338	1685.02	-0.02234	1678.15	6.55187e-05	1678.15	-0.00498	1687.05	-0.01614
1678.15	-0.0116	1687.28	0.03623	1680.42	0.00927	1680.42	0.01099	1689.31	0.00963
1680.42	-0.03211	1689.54	-0.01936	1682.68	-0.01506	1682.68	0.00765	1691.57	-0.02551
1682.68	-0.01612	1691.8	-0.02803	1684.94	-0.01484	1684.94	0.0312	1693.83	0.01559
1684.94	-0.03512	1694.06	-0.00532	1687.21	-0.0046	1687.21	0.02168	1696.09	0.00384
1687.21	0.0015	1696.31	0.000338783	1689.47	-0.00985	1689.47	-0.02476	1698.34	0.01275
1689.47	-0.03009	1698.57	0.00152	1691.73	-0.00789	1691.73	-0.04911	1700.6	-0.00329
1691.73	0.00317	1700.83	0.0225	1693.99	-0.000817482	1693.99	0.00526	1702.85	0.06223
1693.99	-0.00998	1703.08	0.03348	1696.24	-0.00966	1696.24	-0.02676	1705.1	0.05362
1696.24	-0.00434	1705.33	-0.00992	1698.5	-0.000832906	1698.5	0.02109	1707.36	0.02648
1698.5	-0.01695	1707.59	0.00705	1700.76	0.00982	1700.76	-0.01409	1709.61	0.06905
1700.76	0.01145	1709.84	-0.01624	1703.01	-0.01151	1703.01	-0.01052	1711.86	0.05537
1703.01	-0.01133	1712.09	0.03529	1705.27	-0.00882	1705.27	-0.00291	1714.11	0.03113
1705.27	0.01809	1714.34	0.02871	1707.52	0.01505	1707.52	0.03619	1716.36	0.0601
1707.52	-0.01527	1716.59	0.00414	1709.77	-0.00211	1709.77	0.03892	1718.6	0.05967
1709.77	-0.02044	1718.83	-0.01516	1712.02	0.00361	1712.02	0.02833	1720.85	0.03628
1712.02	0.00505	1721.08	0.000121414	1714.27	0.02511	1714.27	0.01327	1723.1	0.03044
1714.27	0.00523	1723.33	0.01693	1716.52	0.02089	1716.52	0.0212	1725.34	0.00591
1716.52	-0.00429	1725.57	0.06609	1718.77	0.01418	1718.77	0.02728	1727.58	0.01185
1718.77	-0.00421	1727.81	-0.01712	1721.02	0.01226	1721.02	0.03703	1729.83	-0.01507
1721.02	0.000695239	1730.06	0.04265	1723.26	0.00123	1723.26	0.02969	1732.07	0.05259
1723.26	-0.01028	1732.3	0.04956	1725.51	0.00565	1725.51	0.02263	1734.31	0.03854
1725.51	-0.02186	1734.54	0.0236	1727.75	0.0337	1727.75	0.0145	1736.55	-0.00672
1727.75	0.00298	1736.78	-0.00741	1729.99	0.0048	1729.99	0.01033	1738.79	0.0034
1729.99	-0.01339	1739.02	0.02728	1732.24	0.00814	1732.24	0.06027	1741.02	-0.01202
1732.24	-0.02417	1741.26	-0.00564	1734.48	0.00172	1734.48	0.0125	1743.26	0.01079
1734.48	0.00513	1743.49	0.02033	1736.72	0.00701	1736.72	0.00657	1745.5	-0.000729938
1736.72	-0.01516	1745.73	0.00666	1738.96	0.02628	1738.96	-0.00777	1747.73	-0.04944
1738.96	-0.01034	1747.96	-0.00279	1741.2	0.02606	1741.2	0.02046	1749.96	0.01494
1741.2	0.02076	1750.2	0.03019	1743.43	-0.01302	1743.43	0.02483	1752.2	-0.00664
1743.43	0.01808	1752.43	-0.03167	1745.67	-0.01827	1745.67	-0.00945	1754.43	-0.04269
1745.67	-0.01509	1754.66	-0.00234	1747.9	-0.0247	1747.9	0.000143365	1756.66	-0.03174
1747.9	0.00685	1756.89	-0.00565	1750.14	-0.00576	1750.14	-2.839e-06	1758.89	-0.01197
1750.14	0.04309	1759.12	0.01312	1752.37	0.01796	1752.37	-0.01535	1761.12	-0.05369
1752.37	0.00411	1761.35	0.00967	1754.6	-0.00595	1754.6	0.00242	1763.34	-0.07643
1754.6	-0.01241	1763.58	0.02534	1756.83	0.02966	1756.83	0.00795	1765.57	-0.00724
1756.83	8.86058e-05	1765.81	-0.0435	1759.06	0.00241	1759.06	-0.01342	1767.8	-0.03294
1759.06	-0.00618	1768.03	-0.00587	1761.29	0.01216	1761.29	0.00804	1770.02	-0.0305
1761.29	0.01993	1770.26	0.0259	1763.52	-0.00913	1763.52	0.0012	1772.24	-0.05753
1763.52	0.01359	1772.48	0.01927	1765.75	-0.0079	1765.75	0.03848	1774.47	-0.04215
1765.75	0.000301564	1774.71	0.00828	1767.98	0.00253	1767.98	-0.01298	1776.69	-0.04345
1767.98	-0.03697	1776.93	0.00623	1770.2	-0.00148	1770.2	4.92095e-05	1778.91	-0.04101
1770.2	-0.02294	1779.15	0.0011	1772.43	-0.0085	1772.43	-0.01909	1781.13	-0.02596
1772.43	-0.01215	1781.37	-0.00132	1774.65	0.00218	1774.65	0.06971	1783.35	-0.05409
1774.65	-0.01237	1783.59	-0.01013	1776.87	-0.03067	1776.87	-0.02756	1785.56	-0.09058
1776.87	-0.00562	1785.81	-0.02836	1779.09	-0.02836	1779.09	0.00464	1787.78	-0.0574
1779.09	-0.000622362	1788.03	-0.00185	1781.31	-0.03047	1781.31	0.01497		--
1781.31	-0.01132		--	1783.53	-0.03191	1783.53	0.04797		--
1783.53	0.00357		--	1785.75	0.01329	1785.75	-0.01056		--
1785.75	-0.01816		--	1787.97	-0.00863	1787.97	-0.02459		--
1787.97	-0.02888		--	1790.19	-0.01178	1790.19	-0.01962		--
1790.19	0.00551		--	1792.4	-0.01481	1792.4	-0.02134		--
1792.4	0.000161299		--	1794.62	0.00116	1794.62	0.00169		--
1794.62	0.00625		--	1796.83	0.01392	1796.83	0.0027		--
1796.83	-0.00694		--	1799.04	-0.03182	1799.04	-0.01053		--
1799.04	-0.01087		--		--		--		--
1801.25	0.00313		--		--		--		--

## Sheet: Fig 3c
Wavelength (nm)	Normalized Absorbance (arb. Units)
	DA	CA	DHBA	DHBN
1100	1	1	1	0.99645
1099	0.99799	1	0.99725	1
1098	0.99598	0.99707	0.99449	1
1097	0.99398	0.99413	0.99174	1
1096	0.99398	0.9912	0.98898	0.99645
1095	0.99398	0.9912	0.98623	0.99645
1094	0.99398	0.98827	0.98623	0.99291
1093	0.99197	0.98827	0.98347	0.99291
1092	0.98996	0.98827	0.98347	0.99291
1091	0.98996	0.98534	0.98072	0.99291
1090	0.98795	0.98534	0.97521	0.99291
1089	0.98795	0.9824	0.97245	0.98936
1088	0.98594	0.9824	0.96694	0.98582
1087	0.98394	0.97947	0.96419	0.98582
1086	0.98394	0.97947	0.96143	0.98227
1085	0.98394	0.97654	0.95868	0.98227
1084	0.98193	0.97654	0.95592	0.98227
1083	0.98193	0.97361	0.95592	0.98582
1082	0.97992	0.97361	0.95592	0.98582
1081	0.97791	0.97067	0.95592	0.98582
1080	0.97791	0.97067	0.95592	0.98227
1079	0.9759	0.97067	0.95317	0.98227
1078	0.9759	0.96774	0.95041	0.97872
1077	0.9739	0.96774	0.95041	0.97872
1076	0.9739	0.96481	0.94766	0.97872
1075	0.97189	0.96481	0.94766	0.97872
1074	0.97189	0.96188	0.9449	0.97518
1073	0.96988	0.96188	0.9449	0.97518
1072	0.96988	0.96188	0.94215	0.97518
1071	0.96988	0.95894	0.93939	0.97163
1070	0.96787	0.95894	0.93939	0.97163
1069	0.96787	0.95601	0.93664	0.97163
1068	0.96586	0.95601	0.93388	0.97163
1067	0.96586	0.95601	0.93113	0.96809
1066	0.96586	0.95601	0.93113	0.96809
1065	0.96386	0.95601	0.93113	0.96809
1064	0.96386	0.95308	0.93113	0.96809
1063	0.96185	0.95308	0.92837	0.96809
1062	0.96185	0.95015	0.92837	0.96454
1061	0.95984	0.94721	0.92562	0.96454
1060	0.95984	0.94428	0.92562	0.96454
1059	0.95783	0.94428	0.92287	0.96454
1058	0.95582	0.94428	0.92287	0.96454
1057	0.95582	0.94428	0.92011	0.96454
1056	0.95382	0.94428	0.92011	0.96454
1055	0.95382	0.94135	0.91736	0.96099
1054	0.95181	0.94135	0.9146	0.96099
1053	0.95181	0.94135	0.91185	0.96099
1052	0.95181	0.93842	0.91185	0.96099
1051	0.9498	0.93842	0.91185	0.96099
1050	0.9498	0.93548	0.90909	0.95745
1049	0.9498	0.93255	0.90909	0.95745
1048	0.94779	0.93255	0.90909	0.95745
1047	0.94779	0.92962	0.90909	0.9539
1046	0.94578	0.92669	0.90909	0.9539
1045	0.94578	0.92669	0.90634	0.9539
1044	0.94378	0.92375	0.90358	0.9539
1043	0.94378	0.92375	0.90083	0.95035
1042	0.94177	0.92375	0.89807	0.95035
1041	0.94177	0.92082	0.89532	0.94681
1040	0.93976	0.92082	0.89532	0.94681
1039	0.93976	0.91789	0.89532	0.94326
1038	0.93976	0.91496	0.89532	0.94326
1037	0.93775	0.91496	0.89532	0.94326
1036	0.93775	0.91496	0.89256	0.93972
1035	0.93574	0.91202	0.88981	0.93972
1034	0.93373	0.91202	0.88981	0.93972
1033	0.93373	0.90909	0.88705	0.93617
1032	0.93373	0.90616	0.8843	0.93617
1031	0.93173	0.90323	0.8843	0.93617
1030	0.93173	0.90323	0.88154	0.93262
1029	0.92972	0.90029	0.87879	0.93262
1028	0.92771	0.89736	0.87879	0.92908
1027	0.92771	0.89443	0.87603	0.92553
1026	0.9257	0.8915	0.87328	0.92199
1025	0.92369	0.88856	0.87052	0.91844
1024	0.92169	0.88563	0.86501	0.91489
1023	0.91968	0.87977	0.86226	0.91135
1022	0.91767	0.87683	0.8595	0.9078
1021	0.91767	0.8739	0.85675	0.9078
1020	0.91566	0.8739	0.85675	0.9078
1019	0.91566	0.8739	0.8595	0.9078
1018	0.91767	0.87683	0.86226	0.91135
1017	0.91968	0.87977	0.86501	0.91489
1016	0.92169	0.8827	0.86777	0.91844
1015	0.92169	0.88563	0.87328	0.92199
1014	0.92369	0.88856	0.87603	0.92553
1013	0.92369	0.88856	0.87603	0.92908
1012	0.92369	0.88856	0.87603	0.92908
1011	0.92369	0.88856	0.87603	0.92553
1010	0.92169	0.88856	0.87328	0.92553
1009	0.92169	0.88563	0.87052	0.92553
1008	0.91968	0.88563	0.86777	0.92199
1007	0.91968	0.88563	0.86501	0.92199
1006	0.91767	0.8827	0.86501	0.92199
1005	0.91767	0.8827	0.86226	0.92199
1004	0.91767	0.87977	0.86226	0.91844
1003	0.91566	0.87977	0.86226	0.91844
1002	0.91566	0.87683	0.8595	0.91844
1001	0.91365	0.87683	0.8595	0.91489
1000	0.91365	0.87683	0.8595	0.91489
999	0.91365	0.8739	0.8595	0.91489
998	0.91165	0.8739	0.85675	0.91135
997	0.91165	0.8739	0.85675	0.91135
996	0.91165	0.8739	0.85675	0.91135
995	0.90964	0.87097	0.85675	0.91135
994	0.90964	0.87097	0.85675	0.9078
993	0.90964	0.87097	0.85675	0.9078
992	0.90763	0.86804	0.85399	0.9078
991	0.90763	0.86804	0.85399	0.9078
990	0.90763	0.8651	0.85399	0.9078
989	0.90763	0.8651	0.85124	0.9078
988	0.90562	0.86217	0.85124	0.9078
987	0.90562	0.86217	0.85124	0.9078
986	0.90562	0.85924	0.85124	0.90426
985	0.90361	0.85924	0.84848	0.90426
984	0.90361	0.8563	0.84848	0.90426
983	0.90361	0.8563	0.84848	0.90426
982	0.90361	0.85337	0.84573	0.90426
981	0.90161	0.85337	0.84573	0.90426
980	0.90161	0.85337	0.84573	0.9078
979	0.90161	0.85337	0.84298	0.9078
978	0.90161	0.85044	0.84298	0.9078
977	0.8996	0.85044	0.84298	0.90426
976	0.8996	0.85044	0.84022	0.90426
975	0.8996	0.84751	0.84022	0.90426
974	0.8996	0.84751	0.84022	0.90426
973	0.89759	0.84751	0.84022	0.90426
972	0.89759	0.84457	0.84022	0.90426
971	0.89759	0.84457	0.84022	0.90071
970	0.89759	0.84457	0.84022	0.90071
969	0.89558	0.84164	0.84022	0.90071
968	0.89558	0.84164	0.84022	0.90071
967	0.89558	0.84164	0.83747	0.89716
966	0.89558	0.83871	0.83747	0.89716
965	0.89357	0.83871	0.83747	0.89716
964	0.89357	0.83871	0.83747	0.89716
963	0.89357	0.83871	0.83747	0.89362
962	0.89357	0.83871	0.83747	0.89362
961	0.89157	0.83578	0.83471	0.89362
960	0.89157	0.83578	0.83471	0.89362
959	0.89157	0.83284	0.83196	0.89362
958	0.89157	0.83284	0.83196	0.89362
957	0.88956	0.83284	0.83196	0.89362
956	0.88956	0.83284	0.8292	0.89362
955	0.88755	0.83284	0.8292	0.89007
954	0.88755	0.82991	0.82645	0.89007
953	0.88755	0.82991	0.82645	0.89007
952	0.88554	0.82698	0.82369	0.88652
951	0.88554	0.82698	0.82369	0.88652
950	0.88554	0.82405	0.82094	0.88652
949	0.88353	0.82405	0.82094	0.88298
948	0.88353	0.82111	0.81818	0.88298
947	0.88153	0.81818	0.81543	0.87943
946	0.88153	0.81525	0.81543	0.87589
945	0.88153	0.81525	0.81267	0.87589
944	0.87952	0.81232	0.80992	0.87234
943	0.87952	0.80938	0.80992	0.87234
942	0.87751	0.80645	0.80992	0.86879
941	0.87751	0.80645	0.80716	0.86879
940	0.87751	0.80352	0.80441	0.86525
939	0.8755	0.80059	0.80441	0.86525
938	0.8755	0.80059	0.80441	0.86525
937	0.87349	0.79765	0.80165	0.86525
936	0.87349	0.79765	0.80165	0.8617
935	0.87349	0.79472	0.80165	0.8617
934	0.87349	0.79472	0.7989	0.8617
933	0.87149	0.79179	0.7989	0.8617
932	0.87149	0.79179	0.79614	0.85816
931	0.86948	0.78886	0.79339	0.85816
930	0.86948	0.78592	0.79339	0.85816
929	0.86948	0.78592	0.79063	0.85461
928	0.86747	0.78299	0.78788	0.85461
927	0.86747	0.78006	0.78788	0.85461
926	0.86546	0.78006	0.78788	0.85106
925	0.86546	0.77713	0.78788	0.85106
924	0.86546	0.77713	0.78512	0.84752
923	0.86345	0.77713	0.78512	0.84752
922	0.86345	0.77713	0.78237	0.84397
921	0.86345	0.77713	0.78237	0.84397
920	0.86145	0.77419	0.77961	0.84043
919	0.86145	0.77419	0.77686	0.84043
918	0.86145	0.77419	0.77686	0.84043
917	0.85944	0.77126	0.7741	0.83688
916	0.85944	0.77126	0.7741	0.83688
915	0.85944	0.77126	0.7741	0.83688
914	0.85743	0.76833	0.77135	0.83688
913	0.85743	0.76833	0.77135	0.83688
912	0.85743	0.7654	0.7686	0.83333
911	0.85542	0.7654	0.7686	0.83333
910	0.85542	0.76246	0.76584	0.82979
909	0.85542	0.76246	0.76584	0.82979
908	0.85341	0.76246	0.76584	0.82624
907	0.85341	0.76246	0.76309	0.82624
906	0.85341	0.76246	0.76309	0.82624
905	0.85341	0.75953	0.76033	0.82624
904	0.85141	0.75953	0.76033	0.8227
903	0.85141	0.7566	0.75758	0.8227
902	0.85141	0.7566	0.75758	0.8227
901	0.8494	0.75367	0.75482	0.81915
900	0.8494	0.75367	0.75482	0.81915
899	0.8494	0.75073	0.75207	0.81915
898	0.84739	0.75073	0.75207	0.81915
897	0.84739	0.7478	0.74931	0.8156
896	0.84538	0.7478	0.74931	0.8156
895	0.84538	0.7478	0.74931	0.8156
894	0.84538	0.74487	0.74656	0.81206
893	0.84337	0.74487	0.74656	0.81206
892	0.84337	0.74194	0.7438	0.81206
891	0.84337	0.74194	0.7438	0.81206
890	0.84337	0.74194	0.7438	0.81206
889	0.84137	0.74194	0.74105	0.81206
888	0.84137	0.739	0.74105	0.81206
887	0.84137	0.739	0.74105	0.80851
886	0.83936	0.739	0.74105	0.80851
885	0.83936	0.73607	0.73829	0.80851
884	0.83735	0.73607	0.73829	0.80496
883	0.83735	0.73314	0.73554	0.80496
882	0.83735	0.73314	0.73554	0.80496
881	0.83534	0.73314	0.73278	0.80142
880	0.83534	0.73021	0.73278	0.80142
879	0.83534	0.73021	0.73003	0.80142
878	0.83333	0.73021	0.73003	0.79787
877	0.83333	0.72727	0.72727	0.79787
876	0.83133	0.72727	0.72452	0.79787
875	0.83133	0.72434	0.72176	0.79433
874	0.83133	0.72434	0.72176	0.79433
873	0.82932	0.72141	0.71901	0.79078
872	0.82932	0.72141	0.71901	0.79078
871	0.82731	0.72141	0.71901	0.78723
870	0.82731	0.71848	0.71901	0.78723
869	0.82731	0.71848	0.71625	0.78723
868	0.8253	0.71848	0.71625	0.78723
867	0.8253	0.71554	0.71625	0.78369
866	0.8253	0.71261	0.7135	0.78369
865	0.82329	0.71261	0.7135	0.78369
864	0.82329	0.70968	0.71074	0.78014
863	0.82329	0.70968	0.71074	0.78014
862	0.82129	0.70674	0.70799	0.7766
861	0.82129	0.70674	0.70799	0.77305
860	0.82129	0.70381	0.70799	0.77305
859	0.81928	0.70381	0.70523	0.77305
858	0.81928	0.70088	0.70523	0.7695
857	0.81928	0.70088	0.70248	0.7695
856	0.81727	0.69795	0.70248	0.76596
855	0.81727	0.69795	0.69972	0.76596
854	0.81526	0.69501	0.69697	0.76596
853	0.81526	0.69501	0.69421	0.76241
852	0.81325	0.69501	0.69421	0.76241
851	0.81325	0.69208	0.69146	0.76241
850	0.81325	0.69208	0.69146	0.76241
849	0.81124	0.68915	0.68871	0.75887
848	0.81124	0.68915	0.68871	0.75887
847	0.80924	0.68622	0.68595	0.75887
846	0.80924	0.68622	0.68595	0.75887
845	0.80723	0.68622	0.6832	0.75532
844	0.80723	0.68328	0.6832	0.75532
843	0.80522	0.68035	0.6832	0.75532
842	0.80522	0.68035	0.6832	0.75177
841	0.80321	0.67742	0.68044	0.75177
840	0.80321	0.67742	0.68044	0.75177
839	0.80321	0.67449	0.67769	0.74823
838	0.8012	0.67449	0.67493	0.74823
837	0.8012	0.67155	0.67493	0.74823
836	0.8012	0.67155	0.67218	0.74823
835	0.7992	0.66862	0.66942	0.74468
834	0.7992	0.66569	0.66942	0.74468
833	0.79719	0.66569	0.66667	0.74468
832	0.79518	0.66276	0.66667	0.74113
831	0.79518	0.66276	0.66391	0.74113
830	0.79317	0.65982	0.66116	0.73759
829	0.79317	0.65689	0.66116	0.73759
828	0.79317	0.65689	0.6584	0.73404
827	0.79116	0.65396	0.65565	0.73404
826	0.79116	0.65103	0.65565	0.7305
825	0.78916	0.64809	0.65289	0.7305
824	0.78715	0.64809	0.65289	0.72695
823	0.78715	0.64516	0.65014	0.72695
822	0.78514	0.64223	0.64738	0.72695
821	0.78514	0.6393	0.64738	0.7234
820	0.78313	0.6393	0.64463	0.7234
819	0.78313	0.63636	0.64187	0.71986
818	0.78112	0.63343	0.63912	0.71986
817	0.78112	0.63343	0.63636	0.71631
816	0.77912	0.6305	0.63636	0.71631
815	0.77912	0.6305	0.63361	0.71631
814	0.77711	0.62757	0.63085	0.71277
813	0.77711	0.62463	0.63085	0.71277
812	0.7751	0.62463	0.6281	0.71277
811	0.7751	0.6217	0.62534	0.70922
810	0.77309	0.61877	0.62534	0.70922
809	0.77309	0.61877	0.62259	0.70922
808	0.77108	0.61584	0.61983	0.70567
807	0.77108	0.6129	0.61708	0.70567
806	0.76908	0.6129	0.61708	0.70213
805	0.76908	0.60997	0.61433	0.70213
804	0.76707	0.60997	0.61157	0.69858
803	0.76506	0.60704	0.61157	0.69858
802	0.76506	0.60704	0.60882	0.69504
801	0.76305	0.60411	0.60606	0.69504
800	0.76305	0.60411	0.60606	0.69149
799	0.76104	0.60117	0.60331	0.69149
798	0.76104	0.60117	0.60055	0.68794
797	0.75904	0.59824	0.60055	0.68794
796	0.75703	0.59824	0.5978	0.6844
795	0.75703	0.59531	0.59504	0.6844
794	0.75502	0.59238	0.59504	0.68085
793	0.75301	0.59238	0.59229	0.68085
792	0.75301	0.58944	0.58953	0.6773
791	0.751	0.58944	0.58678	0.6773
790	0.749	0.58651	0.58678	0.67376
789	0.749	0.58651	0.58402	0.67376
788	0.74699	0.58358	0.58127	0.67021
787	0.74498	0.58358	0.57851	0.67021
786	0.74498	0.58065	0.57851	0.66667
785	0.74297	0.57771	0.57576	0.66312
784	0.74096	0.57771	0.573	0.66312
783	0.74096	0.57478	0.57025	0.65957
782	0.73896	0.57185	0.56749	0.65957
781	0.73695	0.56891	0.56474	0.65957
780	0.73494	0.56891	0.56198	0.65603
779	0.73494	0.56598	0.55923	0.65603
778	0.73293	0.56598	0.55923	0.65248
777	0.73092	0.56305	0.55647	0.65248
776	0.72892	0.56012	0.55372	0.64894
775	0.72892	0.56012	0.55372	0.64894
774	0.72691	0.55718	0.54821	0.64539
773	0.7249	0.55425	0.54545	0.64184
772	0.72289	0.55132	0.5427	0.64184
771	0.72289	0.55132	0.53994	0.6383
770	0.72088	0.54839	0.53994	0.6383
769	0.71888	0.54545	0.53719	0.63475
768	0.71687	0.54252	0.53444	0.63121
767	0.71687	0.54252	0.53168	0.63121
766	0.71486	0.53959	0.52893	0.62766
765	0.71285	0.53666	0.52617	0.62411
764	0.71084	0.53372	0.52342	0.62411
763	0.70884	0.53079	0.52066	0.62057
762	0.70683	0.53079	0.51791	0.62057
761	0.70482	0.52786	0.51515	0.61702
760	0.70482	0.52493	0.5124	0.61348
759	0.70281	0.52493	0.50964	0.60993
758	0.70281	0.52199	0.50964	0.60638
757	0.7008	0.51906	0.50689	0.60638
756	0.6988	0.51906	0.50413	0.60284
755	0.69679	0.51613	0.50413	0.59929
754	0.69478	0.5132	0.49862	0.59929
753	0.69478	0.5132	0.49587	0.59574
752	0.69277	0.51026	0.49311	0.5922
751	0.69076	0.50733	0.49036	0.5922
750	0.68876	0.50733	0.4876	0.58865
749	0.68675	0.5044	0.48209	0.58511
748	0.68474	0.50147	0.47934	0.58511
747	0.68273	0.49853	0.47658	0.58156
746	0.68072	0.4956	0.47383	0.57801
745	0.67871	0.49267	0.47107	0.57447
744	0.67671	0.48974	0.46832	0.57447
743	0.6747	0.48974	0.46281	0.57092
742	0.67269	0.4868	0.46006	0.56738
741	0.67068	0.48387	0.4573	0.56383
740	0.66867	0.48094	0.45455	0.56383
739	0.66667	0.47801	0.45179	0.56028
738	0.66466	0.47507	0.44904	0.55674
737	0.66265	0.47507	0.44628	0.55674
736	0.66064	0.47214	0.44353	0.55319
735	0.66064	0.47214	0.44353	0.55319
734	0.65863	0.46921	0.44077	0.54965
733	0.65663	0.46921	0.44077	0.54965
732	0.65663	0.46628	0.43802	0.5461
731	0.65462	0.46628	0.43526	0.5461
730	0.65261	0.46334	0.43251	0.54255
729	0.6506	0.46041	0.42975	0.54255
728	0.64859	0.45748	0.427	0.53901
727	0.64659	0.45455	0.42149	0.53901
726	0.64458	0.45161	0.41873	0.53546
725	0.64257	0.44868	0.41598	0.53191
724	0.64056	0.44575	0.41322	0.52837
723	0.63855	0.44282	0.40771	0.52482
722	0.63655	0.44282	0.40496	0.52482
721	0.63253	0.43988	0.4022	0.52128
720	0.63052	0.43695	0.39669	0.51773
719	0.62851	0.43402	0.39394	0.51773
718	0.62651	0.43109	0.39118	0.51418
717	0.6245	0.42815	0.38843	0.51064
716	0.62249	0.42522	0.38567	0.51064
715	0.62048	0.42229	0.38292	0.50709
714	0.61647	0.42229	0.38017	0.50709
713	0.61446	0.41935	0.37741	0.50355
712	0.61245	0.41642	0.37466	0.5
711	0.61044	0.41349	0.3719	0.5
710	0.60843	0.41056	0.36915	0.49645
709	0.60643	0.41056	0.36639	0.49291
708	0.60442	0.40762	0.36088	0.48936
707	0.6004	0.40469	0.35813	0.48936
706	0.59839	0.40176	0.35537	0.48582
705	0.59639	0.39883	0.35262	0.48227
704	0.59438	0.39589	0.34986	0.47872
703	0.59237	0.39296	0.34711	0.47518
702	0.58835	0.39003	0.34435	0.47518
701	0.58635	0.3871	0.3416	0.47163
700	0.58434	0.38416	0.33884	0.46809
699	0.58233	0.38416	0.33609	0.46454
698	0.58032	0.38123	0.33333	0.46099
697	0.57631	0.3783	0.32782	0.45745
696	0.5743	0.37537	0.32507	0.4539
695	0.57229	0.37243	0.32231	0.4539
694	0.57028	0.3695	0.3168	0.45035
693	0.56627	0.36657	0.31405	0.44681
692	0.56426	0.36364	0.30854	0.44326
691	0.56225	0.3607	0.30579	0.44326
690	0.56024	0.35777	0.30303	0.43972
689	0.55622	0.35484	0.29752	0.43617
688	0.55422	0.35191	0.29477	0.43262
687	0.5502	0.34897	0.29201	0.42908
686	0.54819	0.34604	0.28926	0.42908
685	0.54618	0.34604	0.28375	0.42553
684	0.54217	0.34311	0.28099	0.42199
683	0.54016	0.34018	0.27824	0.41844
682	0.53815	0.33724	0.27273	0.41489
681	0.53414	0.33431	0.26997	0.41135
680	0.53213	0.33138	0.26722	0.41135
679	0.53012	0.32845	0.26446	0.4078
678	0.5261	0.32551	0.26171	0.40426
677	0.5241	0.32258	0.25895	0.40071
676	0.52209	0.31965	0.2562	0.39716
675	0.51807	0.31672	0.25344	0.39362
674	0.51606	0.31378	0.25069	0.39007
673	0.51205	0.31085	0.24793	0.39007
672	0.51004	0.30792	0.24242	0.38652
671	0.50602	0.30499	0.23967	0.38298
670	0.50402	0.30205	0.23691	0.37943
669	0.5	0.29912	0.23416	0.37589
668	0.49799	0.29619	0.22865	0.37234
667	0.49398	0.29326	0.2259	0.36879
666	0.49197	0.29032	0.22314	0.36879
665	0.48795	0.28739	0.22039	0.36525
664	0.48594	0.28446	0.21763	0.3617
663	0.48394	0.28152	0.21488	0.35816
662	0.47992	0.28152	0.21212	0.35461
661	0.47791	0.27859	0.20661	0.35106
660	0.4739	0.27566	0.20386	0.35106
659	0.47189	0.27273	0.2011	0.34752
658	0.46787	0.26979	0.19835	0.34397
657	0.46586	0.26686	0.19559	0.34043
656	0.46185	0.26686	0.19284	0.33688
655	0.45984	0.26393	0.18733	0.33333
654	0.45582	0.261	0.18457	0.32979
653	0.45382	0.25513	0.18182	0.32624
652	0.4498	0.2522	0.17906	0.3227
651	0.44779	0.24927	0.17631	0.31915
650	0.44378	0.24633	0.17355	0.3156
649	0.44177	0.2434	0.1708	0.31206
648	0.43775	0.24047	0.16804	0.30851
647	0.43574	0.23754	0.16529	0.30496
646	0.43173	0.2346	0.16253	0.30496
645	0.42972	0.23167	0.15978	0.30142
644	0.4257	0.22874	0.15702	0.29787
643	0.42369	0.22581	0.15427	0.29433
642	0.41968	0.22287	0.15152	0.29078
641	0.41566	0.21994	0.14876	0.28723
640	0.41365	0.21994	0.14601	0.28369
639	0.40964	0.21701	0.14325	0.28014
638	0.40763	0.21408	0.1405	0.2766
637	0.40361	0.21114	0.13774	0.27305
636	0.3996	0.20821	0.13499	0.2695
635	0.39759	0.20528	0.13223	0.26596
634	0.39357	0.20528	0.12948	0.26596
633	0.39157	0.20235	0.12948	0.26241
632	0.38755	0.19941	0.12672	0.25887
631	0.38554	0.19648	0.12397	0.25532
630	0.38153	0.19355	0.12121	0.25177
629	0.37952	0.19355	0.11846	0.24823
628	0.3755	0.19062	0.1157	0.24823
627	0.37349	0.18768	0.1157	0.24468
626	0.36948	0.18475	0.11295	0.24113
625	0.36546	0.18182	0.11019	0.23759
624	0.36345	0.17889	0.11019	0.23404
623	0.35944	0.17595	0.10744	0.23404
622	0.35743	0.17302	0.10744	0.2305
621	0.35341	0.17009	0.10468	0.22695
620	0.35141	0.16716	0.10468	0.2234
619	0.34739	0.16716	0.10193	0.21986
618	0.34337	0.16422	0.10193	0.21986
617	0.34137	0.16129	0.09917	0.21631
616	0.33735	0.15836	0.09642	0.21277
615	0.33534	0.15543	0.09642	0.20922
614	0.33133	0.15543	0.09366	0.20922
613	0.32932	0.15249	0.09366	0.20567
612	0.3253	0.14956	0.09366	0.20213
611	0.32329	0.14956	0.09091	0.20213
610	0.31928	0.14663	0.09091	0.19858
609	0.31727	0.14663	0.08815	0.19504
608	0.31325	0.1437	0.08815	0.19504
607	0.31124	0.1437	0.0854	0.19149
606	0.30723	0.14076	0.0854	0.19149
605	0.30522	0.13783	0.08264	0.18794
604	0.30321	0.13783	0.07989	0.1844
603	0.2992	0.1349	0.07989	0.18085
602	0.29518	0.13196	0.07713	0.1773
601	0.29116	0.12903	0.07163	0.17376
600	0.28715	0.12023	0.06887	0.16667
599	0.28313	0.11437	0.06336	0.15957
598	0.27912	0.1085	0.06061	0.15603
597	0.2751	0.10557	0.05785	0.15248
596	0.27108	0.10264	0.05785	0.14894
595	0.26707	0.09971	0.0551	0.14539
594	0.26506	0.09971	0.0551	0.14539
593	0.26104	0.09677	0.05234	0.14184
592	0.25904	0.09384	0.05234	0.14184
591	0.25502	0.09384	0.04959	0.1383
590	0.25301	0.09091	0.04959	0.13475
589	0.249	0.08798	0.04683	0.13475
588	0.24699	0.08798	0.04683	0.13121
587	0.24297	0.08504	0.04408	0.12766
586	0.24096	0.08211	0.04132	0.12411
585	0.23695	0.07918	0.04132	0.12411
584	0.23293	0.07918	0.03857	0.12057
583	0.23092	0.07625	0.03581	0.11702
582	0.22691	0.07331	0.03581	0.11702
581	0.2249	0.07331	0.03306	0.11348
580	0.22088	0.07038	0.03306	0.10993
579	0.21888	0.07038	0.0303	0.10638
578	0.21486	0.06745	0.0303	0.10638
577	0.21285	0.06745	0.02755	0.10284
576	0.20884	0.06745	0.02755	0.09929
575	0.20683	0.06452	0.02755	0.09574
574	0.20281	0.06452	0.02479	0.09574
573	0.2008	0.06158	0.02479	0.0922
572	0.19679	0.05865	0.02479	0.08865
571	0.19277	0.05865	0.02204	0.08865
570	0.19076	0.05572	0.02204	0.08511
569	0.18675	0.05279	0.01928	0.08511
568	0.18474	0.04985	0.01928	0.08156
567	0.18072	0.04985	0.01653	0.07801
566	0.17671	0.04692	0.01653	0.07801
565	0.1747	0.04399	0.01377	0.07447
564	0.17068	0.04399	0.01377	0.07092
563	0.16667	0.04106	0.01102	0.07092
562	0.16466	0.03812	0.01102	0.06738
561	0.16064	0.03812	0.00826	0.06738
560	0.15663	0.03519	0.00826	0.06383
559	0.15261	0.03226	0.00826	0.06028
558	0.1506	0.03226	0.00551	0.06028
557	0.14659	0.02933	0.00551	0.05674
556	0.14257	0.02933	0.00551	0.05319
555	0.14056	0.02639	0.00275	0.04965
554	0.13655	0.02346	0.00275	0.04965
553	0.13454	0.02346	0.00275	0.0461
552	0.13052	0.02053	0.00275	0.04255
551	0.12651	0.02053	0.00275	0.04255
550	0.1245	0.02053	0.00275	0.03901
549	0.12048	0.0176	0.00275	0.03546
548	0.11847	0.0176	0	0.03546
547	0.11446	0.0176	0	0.03191
546	0.11245	0.01466	0	0.03191
545	0.10843	0.01466	0	0.02837
544	0.10643	0.01173	0.00275	0.02837
543	0.10241	0.01173	0.00275	0.02482
542	0.1004	0.01173	0.00275	0.02482
541	0.09639	0.0088	0.00275	0.02128
540	0.09438	0.0088	0.00275	0.02128
539	0.09036	0.0088	0.00275	0.01773
538	0.08835	0.00587	0.00275	0.01773
537	0.08434	0.00587	0.00275	0.01773
536	0.08233	0.00587	0.00275	0.01418
535	0.08032	0.00587	0.00551	0.01418
534	0.07631	0.00587	0.00551	0.01064
533	0.0743	0.00293	0.00551	0.01064
532	0.07028	0.00293	0.00551	0.01064
531	0.06827	0.00293	0.00551	0.00709
530	0.06627	0.00293	0.00551	0.00709
529	0.06426	0.00293	0.00551	0.00709
528	0.06024	0.00293	0.00551	0.00355
527	0.05823	0	0.00826	0.00355
526	0.05622	0	0.00826	0.00355
525	0.05422	0	0.00826	0.00355
524	0.05221	0	0.01102	0
523	0.0502	0	0.01102	0
522	0.04618	0.00293	0.01377	0
521	0.04418	0.00293	0.01653	0
520	0.04217	0.00293	0.01653	0
519	0.04016	0.00293	0.01928	0
518	0.03815	0.00293	0.01928	0
517	0.03614	0.00293	0.01928	0
516	0.03414	0.00293	0.02204	0
515	0.03414	0.00293	0.02479	0
514	0.03213	0.00293	0.02479	0
513	0.03012	0.00293	0.02755	0
512	0.02811	0.00587	0.02755	0
511	0.0261	0.00587	0.0303	0
510	0.0241	0.00587	0.0303	0
509	0.0241	0.00587	0.03306	0
508	0.02209	0.0088	0.03581	0
507	0.02008	0.0088	0.03581	0
506	0.02008	0.0088	0.03857	0
505	0.01807	0.01173	0.04132	0
504	0.01606	0.01173	0.04408	0
503	0.01606	0.01173	0.04683	0
502	0.01406	0.01466	0.04959	0
501	0.01406	0.01466	0.04959	0.00355
500	0.01205	0.01466	0.05234	0.00355
499	0.01004	0.0176	0.0551	0.00355
498	0.01004	0.0176	0.05785	0.00355
497	0.00803	0.0176	0.06061	0.00355
496	0.00803	0.02053	0.06061	0.00355
495	0.00803	0.02053	0.06336	0.00709
494	0.00602	0.02346	0.06612	0.00709
493	0.00602	0.02346	0.06612	0.00709
492	0.00602	0.02639	0.06887	0.00709
491	0.00402	0.02639	0.06887	0.00709
490	0.00402	0.02639	0.07163	0.00709
489	0.00402	0.02933	0.07438	0.01064
488	0.00201	0.02933	0.07438	0.01064
487	0.00201	0.02933	0.07713	0.01064
486	0.00201	0.03226	0.07713	0.01418
485	0.00201	0.03226	0.07989	0.01418
484	0.00201	0.03226	0.08264	0.01418
483	0.00201	0.03519	0.08264	0.01773
482	0.00201	0.03519	0.0854	0.01773
481	0	0.03519	0.08815	0.01773
480	0	0.03812	0.08815	0.01773
479	0	0.03812	0.09091	0.02128
478	0	0.03812	0.09366	0.02128
477	0	0.04106	0.09642	0.02128
476	0	0.04106	0.09917	0.02482
475	0.00201	0.04399	0.10193	0.02482
474	0.00201	0.04399	0.10468	0.02837
473	0.00201	0.04692	0.10744	0.02837
472	0.00402	0.04985	0.11019	0.03191
471	0.00402	0.04985	0.11295	0.03191
470	0.00402	0.05279	0.1157	0.03546
469	0.00602	0.05279	0.11846	0.03901
468	0.00602	0.05572	0.11846	0.03901
467	0.00803	0.05572	0.12121	0.04255
466	0.00803	0.05865	0.12397	0.04255
465	0.00803	0.05865	0.12397	0.0461
464	0.01004	0.06158	0.12672	0.0461
463	0.01004	0.06452	0.12948	0.04965
462	0.01205	0.06452	0.12948	0.04965
461	0.01406	0.06745	0.13223	0.05319
460	0.01406	0.07038	0.13499	0.05319
459	0.01606	0.07038	0.13499	0.05674
458	0.01606	0.07331	0.13774	0.06028
457	0.01807	0.07331	0.1405	0.06028
456	0.01807	0.07625	0.14325	0.06383
455	0.02008	0.07918	0.14601	0.06738
454	0.02209	0.07918	0.14601	0.06738
453	0.02209	0.08211	0.14876	0.07092
452	0.0241	0.08211	0.15152	0.07092
451	0.0261	0.08504	0.15427	0.07447
450	0.02811	0.08504	0.15702	0.07801
449	0.03012	0.08798	0.15978	0.07801
448	0.03213	0.08798	0.16253	0.08156
447	0.03414	0.09091	0.16529	0.08511
446	0.03614	0.09091	0.16804	0.08865
445	0.03614	0.09384	0.16804	0.08865
444	0.03815	0.09677	0.1708	0.0922
443	0.04016	0.09677	0.17355	0.09574
442	0.04418	0.09971	0.17355	0.09574
441	0.04618	0.10264	0.17631	0.09929
440	0.04819	0.10264	0.17906	0.10284
439	0.0502	0.10557	0.18182	0.10638
438	0.05221	0.1085	0.18457	0.10638
437	0.05422	0.1085	0.18733	0.10993
436	0.05622	0.11144	0.19008	0.11348
435	0.05823	0.11144	0.19284	0.11702
434	0.06024	0.11437	0.19284	0.11702
433	0.06426	0.11437	0.19559	0.12057
432	0.06627	0.1173	0.19835	0.12411
431	0.06827	0.12023	0.2011	0.12411
430	0.07229	0.12023	0.20386	0.12766
429	0.0743	0.12317	0.20661	0.13121
428	0.07631	0.12317	0.20937	0.13121
427	0.08032	0.1261	0.20937	0.13475
426	0.08233	0.12903	0.21212	0.1383
425	0.08434	0.12903	0.21488	0.14184
424	0.08835	0.13196	0.21763	0.14184
423	0.09036	0.13196	0.22039	0.14539
422	0.09237	0.1349	0.22314	0.14894
421	0.09639	0.1349	0.2259	0.15248
420	0.09839	0.13783	0.22865	0.15603
419	0.10241	0.14076	0.2314	0.15957
418	0.10442	0.14076	0.2314	0.15957
417	0.10843	0.1437	0.23416	0.16312
416	0.11044	0.1437	0.23691	0.16667
415	0.11446	0.14663	0.23967	0.17021
414	0.11647	0.14663	0.24242	0.17376
413	0.12048	0.14956	0.24793	0.1773
412	0.12249	0.15249	0.25069	0.18085
411	0.12651	0.15249	0.25344	0.1844
410	0.12851	0.15543	0.2562	0.1844
409	0.13253	0.15836	0.25895	0.18794
408	0.13454	0.15836	0.26171	0.19149
407	0.13855	0.16129	0.26446	0.19504
406	0.14257	0.16422	0.26722	0.19858
405	0.14659	0.16422	0.26997	0.20213
404	0.14859	0.16716	0.27273	0.20567
403	0.15261	0.17009	0.27548	0.20922
402	0.15663	0.17302	0.27824	0.21277
401	0.16064	0.17595	0.28099	0.21631
400	0.16466	0.17889	0.28375	0.21986

## Sheet: Fig 3d
Wavelength (nm)	Normalized Absorbance (arb. Units)
	DA	CA	DHBA	DHBN
1100	0.81761	1	0.71724	0.47848
1099	0.81761	0.99908	0.71724	0.47848
1098	0.81761	0.99908	0.71724	0.47912
1097	0.8184	0.99908	0.71724	0.47976
1096	0.8184	0.99908	0.71897	0.48062
1095	0.81919	0.99908	0.71897	0.48126
1094	0.81998	0.99908	0.72069	0.48169
1093	0.81998	0.99908	0.72069	0.48233
1092	0.82078	0.99816	0.72241	0.48297
1091	0.82078	0.99816	0.72241	0.48362
1090	0.82157	0.99816	0.72241	0.48426
1089	0.82236	0.99816	0.72414	0.4849
1088	0.82236	0.99816	0.72414	0.48554
1087	0.82316	0.99816	0.72586	0.48619
1086	0.82395	0.99816	0.72586	0.48683
1085	0.82395	0.99816	0.72759	0.48768
1084	0.82474	0.99816	0.72759	0.48833
1083	0.82474	0.99724	0.72759	0.48897
1082	0.82554	0.99724	0.72759	0.48983
1081	0.82554	0.99631	0.72931	0.49047
1080	0.82554	0.99631	0.72931	0.49111
1079	0.82554	0.99631	0.72931	0.49175
1078	0.82474	0.99631	0.73103	0.4924
1077	0.82474	0.99631	0.73103	0.49304
1076	0.82395	0.99631	0.73103	0.49368
1075	0.82474	0.99631	0.73276	0.49454
1074	0.82474	0.99539	0.73276	0.49518
1073	0.82554	0.99539	0.73448	0.49604
1072	0.82633	0.99539	0.73448	0.49668
1071	0.82633	0.99539	0.73448	0.49711
1070	0.82712	0.99539	0.73621	0.49775
1069	0.82712	0.99539	0.73621	0.49839
1068	0.82712	0.99447	0.73621	0.49904
1067	0.82791	0.99447	0.73793	0.49968
1066	0.82871	0.99447	0.73793	0.50032
1065	0.82871	0.99447	0.73793	0.50096
1064	0.8295	0.99447	0.73966	0.50161
1063	0.83029	0.99447	0.73966	0.50246
1062	0.83029	0.99355	0.74138	0.50332
1061	0.83029	0.99355	0.74138	0.50418
1060	0.83109	0.99355	0.74138	0.50482
1059	0.83188	0.99355	0.7431	0.50525
1058	0.83188	0.99355	0.7431	0.50568
1057	0.83267	0.99263	0.7431	0.50632
1056	0.83267	0.99263	0.74483	0.50696
1055	0.83347	0.99263	0.74483	0.5076
1054	0.83347	0.99263	0.74483	0.50867
1053	0.83426	0.99171	0.74655	0.50953
1052	0.83426	0.99171	0.74655	0.51017
1051	0.83505	0.99171	0.74828	0.5106
1050	0.83584	0.99171	0.74828	0.51103
1049	0.83584	0.99171	0.74828	0.51146
1048	0.83584	0.99171	0.75	0.5121
1047	0.83664	0.99171	0.75	0.51296
1046	0.83664	0.99171	0.75	0.51381
1045	0.83743	0.99171	0.75	0.51467
1044	0.83743	0.99078	0.75172	0.51531
1043	0.83822	0.99078	0.75172	0.51596
1042	0.83822	0.99078	0.75172	0.5166
1041	0.83902	0.99078	0.75172	0.51724
1040	0.83981	0.98986	0.75345	0.51767
1039	0.83981	0.98986	0.75345	0.51831
1038	0.8406	0.98986	0.75345	0.51895
1037	0.8406	0.98986	0.75345	0.5196
1036	0.8406	0.98894	0.75517	0.52045
1035	0.8406	0.98894	0.75517	0.5211
1034	0.8406	0.98894	0.75517	0.52195
1033	0.8414	0.98802	0.7569	0.5226
1032	0.8414	0.98802	0.7569	0.52324
1031	0.8414	0.98802	0.7569	0.52388
1030	0.8414	0.9871	0.7569	0.52452
1029	0.8414	0.9871	0.7569	0.52517
1028	0.8414	0.98618	0.7569	0.52581
1027	0.84219	0.98618	0.75862	0.52667
1026	0.84219	0.98618	0.75862	0.52731
1025	0.84298	0.98618	0.76034	0.52795
1024	0.84457	0.98618	0.76034	0.52859
1023	0.84536	0.98618	0.76207	0.52924
1022	0.84695	0.98618	0.76379	0.52988
1021	0.84774	0.98618	0.76552	0.53073
1020	0.84933	0.98618	0.76724	0.53159
1019	0.85012	0.98618	0.76724	0.53245
1018	0.85091	0.98618	0.76897	0.53309
1017	0.85091	0.98618	0.76897	0.53352
1016	0.8517	0.98618	0.77069	0.53416
1015	0.8517	0.98618	0.77069	0.5348
1014	0.8525	0.98618	0.77069	0.53566
1013	0.8525	0.98525	0.77241	0.53652
1012	0.85329	0.98525	0.77241	0.53737
1011	0.85329	0.98525	0.77414	0.53823
1010	0.85408	0.98525	0.77414	0.53887
1009	0.85488	0.98525	0.77586	0.53952
1008	0.85488	0.98525	0.77586	0.54016
1007	0.85567	0.98525	0.77759	0.5408
1006	0.85646	0.98525	0.77759	0.54144
1005	0.85646	0.98433	0.77931	0.54209
1004	0.85726	0.98433	0.77931	0.54273
1003	0.85726	0.98433	0.77931	0.54337
1002	0.85805	0.98341	0.78103	0.54401
1001	0.85884	0.98341	0.78103	0.54466
1000	0.85884	0.98341	0.78103	0.5453
999	0.85964	0.98341	0.78276	0.54594
998	0.86043	0.98341	0.78276	0.54658
997	0.86043	0.98341	0.78448	0.54744
996	0.86122	0.98341	0.78448	0.54808
995	0.86201	0.98249	0.78621	0.54894
994	0.86201	0.98249	0.78793	0.54958
993	0.86281	0.98249	0.78793	0.55001
992	0.8636	0.98249	0.78966	0.55065
991	0.8636	0.98249	0.78966	0.55108
990	0.86439	0.98249	0.78966	0.55172
989	0.86519	0.98249	0.79138	0.55258
988	0.86598	0.98157	0.79138	0.55344
987	0.86598	0.98157	0.7931	0.55429
986	0.86677	0.98157	0.7931	0.55494
985	0.86757	0.98157	0.79483	0.55558
984	0.86757	0.98157	0.79483	0.55622
983	0.86836	0.98157	0.79655	0.55708
982	0.86915	0.98157	0.79655	0.55772
981	0.86915	0.98157	0.79828	0.55858
980	0.86994	0.98157	0.79828	0.55943
979	0.87074	0.98157	0.8	0.56008
978	0.87074	0.98065	0.8	0.56072
977	0.87153	0.98065	0.80172	0.56136
976	0.87232	0.98065	0.80172	0.562
975	0.87232	0.98065	0.80345	0.56265
974	0.87312	0.98065	0.80517	0.56329
973	0.87312	0.98065	0.80517	0.56393
972	0.87391	0.98065	0.8069	0.56457
971	0.8747	0.98065	0.8069	0.56522
970	0.8747	0.97972	0.8069	0.56607
969	0.8755	0.97972	0.80862	0.56693
968	0.87629	0.97972	0.80862	0.56757
967	0.87629	0.97972	0.81034	0.56822
966	0.87708	0.97972	0.81034	0.56886
965	0.87787	0.97972	0.81207	0.56972
964	0.87787	0.97972	0.81207	0.57079
963	0.87867	0.97972	0.81379	0.57164
962	0.87867	0.9788	0.81379	0.57271
961	0.87946	0.9788	0.81552	0.57357
960	0.88025	0.9788	0.81552	0.57464
959	0.88025	0.9788	0.81552	0.5755
958	0.88105	0.97788	0.81724	0.57635
957	0.88105	0.97788	0.81724	0.57743
956	0.88184	0.97788	0.81724	0.5785
955	0.88184	0.97696	0.81724	0.57935
954	0.88263	0.97696	0.81724	0.58021
953	0.88263	0.97696	0.81897	0.58107
952	0.88263	0.97604	0.81897	0.58192
951	0.88343	0.97604	0.81897	0.58278
950	0.88343	0.97604	0.81897	0.58385
949	0.88422	0.97512	0.82069	0.58492
948	0.88422	0.97512	0.82069	0.58599
947	0.88501	0.97512	0.82069	0.58706
946	0.88501	0.97512	0.82241	0.58792
945	0.8858	0.97512	0.82241	0.58899
944	0.8858	0.97419	0.82241	0.59006
943	0.8866	0.97419	0.82414	0.59092
942	0.8866	0.97419	0.82414	0.59199
941	0.88739	0.97419	0.82414	0.59285
940	0.88739	0.97419	0.82586	0.59392
939	0.88818	0.97419	0.82586	0.59477
938	0.88898	0.97327	0.82586	0.59584
937	0.88898	0.97327	0.82759	0.59692
936	0.88977	0.97327	0.82759	0.59799
935	0.88977	0.97327	0.82931	0.59884
934	0.89056	0.97327	0.82931	0.59991
933	0.89056	0.97235	0.83103	0.60099
932	0.89136	0.97235	0.83103	0.60227
931	0.89136	0.97235	0.83103	0.60334
930	0.89215	0.97235	0.83276	0.6042
929	0.89215	0.97143	0.83276	0.60527
928	0.89294	0.97143	0.83276	0.60634
927	0.89374	0.97143	0.83448	0.6072
926	0.89374	0.97051	0.83448	0.60848
925	0.89453	0.97051	0.83448	0.60955
924	0.89453	0.97051	0.83621	0.61041
923	0.89532	0.96959	0.83621	0.61148
922	0.89611	0.96959	0.83793	0.61277
921	0.89611	0.96959	0.83793	0.61384
920	0.89691	0.96959	0.83966	0.61491
919	0.89691	0.96866	0.83966	0.61619
918	0.8977	0.96866	0.84138	0.61726
917	0.8977	0.96866	0.84138	0.61855
916	0.89849	0.96866	0.84138	0.61962
915	0.89849	0.96866	0.8431	0.62048
914	0.89929	0.96866	0.8431	0.62155
913	0.89929	0.96774	0.8431	0.62262
912	0.90008	0.96774	0.84483	0.62369
911	0.90008	0.96774	0.84483	0.62476
910	0.90008	0.96774	0.84655	0.62604
909	0.90087	0.96774	0.84655	0.62733
908	0.90167	0.96682	0.84655	0.62861
907	0.90167	0.96682	0.84828	0.62969
906	0.90246	0.96682	0.84828	0.63076
905	0.90325	0.96682	0.85	0.63204
904	0.90325	0.96682	0.85	0.63333
903	0.90325	0.9659	0.85	0.63461
902	0.90404	0.9659	0.85172	0.6359
901	0.90404	0.9659	0.85172	0.63697
900	0.90484	0.9659	0.85345	0.63804
899	0.90484	0.96498	0.85345	0.63932
898	0.90563	0.96498	0.85517	0.64039
897	0.90642	0.96498	0.85517	0.64168
896	0.90642	0.96406	0.85517	0.64275
895	0.90722	0.96406	0.85517	0.64382
894	0.90722	0.96406	0.8569	0.64511
893	0.90801	0.96406	0.8569	0.64618
892	0.9088	0.96406	0.8569	0.64746
891	0.9088	0.96313	0.85862	0.64896
890	0.9096	0.96313	0.85862	0.65025
889	0.9096	0.96313	0.86034	0.65153
888	0.91039	0.96313	0.86034	0.65303
887	0.91118	0.96221	0.86034	0.65432
886	0.91118	0.96221	0.86207	0.6556
885	0.91197	0.96221	0.86207	0.65689
884	0.91197	0.96221	0.86379	0.65839
883	0.91277	0.96129	0.86379	0.65967
882	0.91356	0.96129	0.86379	0.66096
881	0.91356	0.96129	0.86552	0.66245
880	0.91435	0.96129	0.86552	0.66374
879	0.91515	0.96129	0.86724	0.66524
878	0.91515	0.96037	0.86724	0.66674
877	0.91594	0.96037	0.86724	0.66802
876	0.91594	0.96037	0.86724	0.66952
875	0.91673	0.96037	0.86897	0.67081
874	0.91673	0.95945	0.86897	0.67231
873	0.91753	0.95945	0.87069	0.67381
872	0.91753	0.95945	0.87069	0.67531
871	0.91832	0.95945	0.87241	0.6768
870	0.91911	0.95853	0.87241	0.6783
869	0.91911	0.95853	0.87241	0.6798
868	0.9199	0.95853	0.87414	0.68109
867	0.9199	0.9576	0.87414	0.68259
866	0.9207	0.9576	0.87414	0.6843
865	0.9207	0.9576	0.87586	0.6858
864	0.92149	0.95668	0.87586	0.68751
863	0.92228	0.95668	0.87759	0.68901
862	0.92228	0.95668	0.87759	0.69073
861	0.92308	0.95576	0.87759	0.69244
860	0.92387	0.95576	0.87931	0.69415
859	0.92387	0.95576	0.87931	0.69565
858	0.92466	0.95484	0.88103	0.69737
857	0.92546	0.95484	0.88103	0.69886
856	0.92546	0.95484	0.88103	0.70036
855	0.92625	0.95392	0.88276	0.70186
854	0.92704	0.95392	0.88276	0.70358
853	0.92704	0.95392	0.88276	0.70529
852	0.92784	0.95392	0.88448	0.707
851	0.92863	0.953	0.88448	0.7085
850	0.92863	0.953	0.88621	0.71
849	0.92942	0.953	0.88621	0.71172
848	0.92942	0.95207	0.88621	0.71364
847	0.93021	0.95207	0.88793	0.71557
846	0.93101	0.95115	0.88793	0.71728
845	0.93101	0.95115	0.88966	0.71921
844	0.9318	0.95115	0.88966	0.72093
843	0.9318	0.95023	0.89138	0.72264
842	0.93259	0.95023	0.89138	0.72435
841	0.93339	0.95023	0.8931	0.72628
840	0.93339	0.94931	0.8931	0.72799
839	0.93418	0.94931	0.8931	0.72971
838	0.93497	0.94931	0.89483	0.73163
837	0.93497	0.94839	0.89483	0.73335
836	0.93577	0.94839	0.89655	0.73528
835	0.93656	0.94839	0.89655	0.73699
834	0.93656	0.94839	0.89655	0.7387
833	0.93735	0.94747	0.89828	0.74042
832	0.93814	0.94747	0.89828	0.74213
831	0.93814	0.94747	0.89828	0.74406
830	0.93894	0.94654	0.9	0.7462
829	0.93894	0.94654	0.9	0.74834
828	0.93894	0.94654	0.90172	0.75027
827	0.93894	0.94562	0.90172	0.75198
826	0.93973	0.94562	0.90345	0.75391
825	0.94052	0.94562	0.90345	0.75584
824	0.94132	0.9447	0.90517	0.75776
823	0.94211	0.9447	0.90517	0.75969
822	0.9429	0.9447	0.9069	0.76162
821	0.9437	0.9447	0.9069	0.76333
820	0.9437	0.94378	0.90862	0.76526
819	0.94449	0.94378	0.90862	0.76697
818	0.94528	0.94378	0.90862	0.7689
817	0.94528	0.94286	0.91034	0.77083
816	0.94607	0.94286	0.91034	0.77297
815	0.94687	0.94286	0.91207	0.77533
814	0.94687	0.94194	0.91207	0.77747
813	0.94766	0.94194	0.91379	0.7794
812	0.94845	0.94194	0.91379	0.78132
811	0.94925	0.94101	0.91552	0.78325
810	0.94925	0.94101	0.91552	0.78518
809	0.95004	0.94101	0.91552	0.78732
808	0.95083	0.94101	0.91724	0.78925
807	0.95163	0.94009	0.91724	0.79118
806	0.95163	0.94009	0.91897	0.7931
805	0.95242	0.94009	0.91897	0.79503
804	0.95321	0.93917	0.92069	0.79696
803	0.954	0.93917	0.92069	0.79889
802	0.954	0.93917	0.92241	0.80103
801	0.9548	0.93917	0.92241	0.80317
800	0.95559	0.93825	0.92414	0.8051
799	0.95559	0.93825	0.92414	0.80703
798	0.95638	0.93733	0.92586	0.80895
797	0.95718	0.93733	0.92586	0.81109
796	0.95797	0.93733	0.92759	0.81324
795	0.95797	0.93641	0.92931	0.81516
794	0.95876	0.93641	0.92931	0.81709
793	0.95956	0.93641	0.93103	0.8188
792	0.95956	0.93641	0.93103	0.82073
791	0.96035	0.93641	0.93276	0.82266
790	0.96114	0.93548	0.93276	0.8248
789	0.96114	0.93548	0.93448	0.82694
788	0.96193	0.93548	0.93448	0.82909
787	0.96273	0.93456	0.93621	0.83101
786	0.96352	0.93456	0.93621	0.83294
785	0.96431	0.93456	0.93793	0.83487
784	0.96511	0.93456	0.93793	0.83701
783	0.9659	0.93364	0.93966	0.83915
782	0.9659	0.93364	0.93966	0.84108
781	0.96669	0.93272	0.94138	0.84301
780	0.96749	0.93272	0.94138	0.84493
779	0.96749	0.93272	0.9431	0.84665
778	0.96828	0.93272	0.9431	0.84858
777	0.96907	0.9318	0.94483	0.8505
776	0.96907	0.9318	0.94483	0.85243
775	0.96987	0.9318	0.94655	0.85457
774	0.97066	0.9318	0.94655	0.8565
773	0.97066	0.93088	0.94828	0.85821
772	0.97145	0.93088	0.94828	0.86014
771	0.97224	0.93088	0.95	0.86185
770	0.97224	0.92995	0.95	0.86378
769	0.97304	0.92995	0.95172	0.86571
768	0.97383	0.92995	0.95172	0.86764
767	0.97383	0.92903	0.95345	0.86957
766	0.97462	0.92903	0.95345	0.87149
765	0.97542	0.92811	0.95517	0.87342
764	0.97621	0.92811	0.95517	0.87535
763	0.97621	0.92719	0.9569	0.87728
762	0.977	0.92719	0.9569	0.87899
761	0.9778	0.92719	0.95862	0.8807
760	0.9778	0.92627	0.95862	0.8822
759	0.97859	0.92627	0.96034	0.88392
758	0.97938	0.92535	0.96207	0.88563
757	0.98017	0.92535	0.96379	0.88756
756	0.98097	0.92535	0.96379	0.88948
755	0.98097	0.92442	0.96552	0.89141
754	0.98176	0.92442	0.96552	0.89312
753	0.98255	0.92442	0.96552	0.89505
752	0.98335	0.92442	0.96724	0.89677
751	0.98335	0.9235	0.96724	0.89848
750	0.98414	0.9235	0.96897	0.90041
749	0.98414	0.9235	0.96897	0.90212
748	0.98493	0.92258	0.97069	0.90383
747	0.98573	0.92258	0.97069	0.90555
746	0.98573	0.92258	0.97069	0.90726
745	0.98652	0.92258	0.97241	0.90897
744	0.98652	0.92166	0.97241	0.91069
743	0.98731	0.92166	0.97414	0.9124
742	0.9881	0.92166	0.97414	0.91411
741	0.9881	0.92166	0.97586	0.91561
740	0.9889	0.92074	0.97586	0.91733
739	0.98969	0.92074	0.97759	0.91904
738	0.98969	0.92074	0.97759	0.92054
737	0.99048	0.92074	0.97931	0.92225
736	0.99128	0.92074	0.97931	0.92375
735	0.99207	0.91982	0.98103	0.92525
734	0.99207	0.91982	0.98103	0.92675
733	0.99286	0.91982	0.98276	0.92846
732	0.99286	0.91889	0.98276	0.92996
731	0.99286	0.91889	0.98276	0.93146
730	0.99366	0.91797	0.98448	0.93296
729	0.99366	0.91797	0.98448	0.93425
728	0.99445	0.91705	0.98448	0.93575
727	0.99445	0.91705	0.98621	0.93725
726	0.99445	0.91613	0.98621	0.93874
725	0.99524	0.91613	0.98621	0.94024
724	0.99524	0.91613	0.98621	0.94174
723	0.99603	0.91521	0.98793	0.94303
722	0.99603	0.91521	0.98793	0.94453
721	0.99603	0.91521	0.98793	0.94581
720	0.99683	0.91429	0.98966	0.94731
719	0.99683	0.91429	0.98966	0.9486
718	0.99683	0.91336	0.98966	0.9501
717	0.99762	0.91336	0.98966	0.95138
716	0.99762	0.91244	0.98966	0.95267
715	0.99762	0.91244	0.99138	0.95374
714	0.99762	0.91244	0.99138	0.95502
713	0.99841	0.91152	0.99138	0.95609
712	0.99841	0.91152	0.99138	0.95738
711	0.99841	0.91152	0.99138	0.95866
710	0.99841	0.9106	0.9931	0.95973
709	0.99921	0.9106	0.9931	0.96102
708	0.99921	0.9106	0.9931	0.9623
707	0.99921	0.90968	0.9931	0.96338
706	0.99921	0.90968	0.99483	0.96445
705	0.99921	0.90968	0.99483	0.96552
704	0.99921	0.90876	0.99483	0.9668
703	0.99921	0.90876	0.99483	0.96787
702	1	0.90876	0.99655	0.96894
701	1	0.90783	0.99655	0.97001
700	1	0.90783	0.99655	0.97109
699	1	0.90691	0.99655	0.97194
698	1	0.90691	0.99655	0.97301
697	1	0.90599	0.99655	0.97408
696	1	0.90599	0.99655	0.97516
695	1	0.90507	0.99828	0.97601
694	1	0.90507	0.99828	0.97708
693	1	0.90415	0.99828	0.97794
692	1	0.90415	0.99828	0.9788
691	1	0.90323	0.99828	0.97965
690	1	0.90323	0.99828	0.98072
689	0.99921	0.9023	0.99828	0.98158
688	0.99921	0.9023	0.99828	0.98244
687	0.99921	0.90138	0.99828	0.98308
686	0.99921	0.90138	1	0.98394
685	0.99921	0.90138	1	0.98458
684	0.99921	0.90046	1	0.98544
683	0.99921	0.90046	1	0.98608
682	0.99841	0.89954	0.99828	0.98672
681	0.99841	0.89954	0.99828	0.98758
680	0.99841	0.89862	0.99828	0.98822
679	0.99762	0.89862	0.99828	0.98908
678	0.99762	0.8977	0.99828	0.98972
677	0.99762	0.8977	0.99828	0.99058
676	0.99762	0.89677	0.99828	0.99122
675	0.99683	0.89677	0.99828	0.99186
674	0.99683	0.89585	0.99828	0.99229
673	0.99603	0.89585	0.99828	0.99272
672	0.99603	0.89493	0.99828	0.99336
671	0.99603	0.89493	0.99828	0.99379
670	0.99524	0.89401	0.99828	0.99422
669	0.99524	0.89401	0.99828	0.99486
668	0.99445	0.89309	0.99828	0.99529
667	0.99445	0.89309	0.99828	0.99572
666	0.99366	0.89217	0.99655	0.99614
665	0.99286	0.89124	0.99655	0.99657
664	0.99286	0.89124	0.99655	0.99679
663	0.99207	0.89032	0.99655	0.99722
662	0.99207	0.89032	0.99655	0.99743
661	0.99128	0.8894	0.99483	0.99786
660	0.99048	0.88848	0.99483	0.99829
659	0.99048	0.88848	0.99483	0.9985
658	0.98969	0.88756	0.99483	0.99893
657	0.9889	0.88756	0.99483	0.99936
656	0.9889	0.88664	0.9931	0.99957
655	0.9881	0.88571	0.9931	0.99979
654	0.98731	0.88571	0.9931	0.99979
653	0.98652	0.88479	0.9931	0.99979
652	0.98573	0.88479	0.99138	0.99979
651	0.98493	0.88387	0.99138	0.99957
650	0.98414	0.88387	0.99138	0.99957
649	0.98335	0.88295	0.98966	0.99979
648	0.98255	0.88203	0.98966	0.99979
647	0.98176	0.88203	0.98966	0.99979
646	0.98097	0.88111	0.98793	1
645	0.98017	0.88018	0.98793	1
644	0.97938	0.87926	0.98621	0.99979
643	0.97859	0.87926	0.98621	0.99979
642	0.9778	0.87834	0.98621	0.99957
641	0.977	0.87742	0.98448	0.99957
640	0.97542	0.8765	0.98448	0.99957
639	0.97462	0.8765	0.98276	0.99957
638	0.97383	0.87558	0.98276	0.99936
637	0.97304	0.87465	0.98103	0.99893
636	0.97145	0.87465	0.98103	0.99871
635	0.97066	0.87373	0.98103	0.99807
634	0.96987	0.87281	0.97931	0.99786
633	0.96828	0.87189	0.97931	0.99743
632	0.96749	0.87189	0.97759	0.99722
631	0.9659	0.87097	0.97759	0.997
630	0.96511	0.87005	0.97586	0.99657
629	0.96431	0.86912	0.97586	0.99593
628	0.96273	0.86912	0.97414	0.9955
627	0.96193	0.8682	0.97241	0.99507
626	0.96035	0.86728	0.97241	0.99443
625	0.95956	0.86636	0.97069	0.994
624	0.95797	0.86636	0.97069	0.99336
623	0.95638	0.86544	0.96897	0.99272
622	0.95559	0.86452	0.96724	0.99229
621	0.954	0.86359	0.96724	0.99165
620	0.95321	0.86359	0.96552	0.991
619	0.95163	0.86267	0.96379	0.99036
618	0.95004	0.86175	0.96379	0.98951
617	0.94845	0.86083	0.96207	0.98886
616	0.94766	0.85991	0.96034	0.98801
615	0.94607	0.85899	0.95862	0.98715
614	0.94449	0.85806	0.95862	0.98629
613	0.9437	0.85806	0.9569	0.98544
612	0.94211	0.85714	0.95517	0.98458
611	0.94052	0.85622	0.95345	0.98351
610	0.93894	0.8553	0.95172	0.98244
609	0.93735	0.85438	0.95172	0.98137
608	0.93577	0.85438	0.95	0.9803
607	0.93418	0.85346	0.94828	0.97922
606	0.93259	0.85253	0.94655	0.97815
605	0.93101	0.85161	0.94483	0.97708
604	0.92942	0.85069	0.9431	0.97601
603	0.92784	0.85069	0.94138	0.97451
602	0.92546	0.84977	0.93966	0.97301
601	0.92387	0.84885	0.93793	0.9713
600	0.92149	0.847	0.93621	0.96959
599	0.91911	0.84608	0.93276	0.96809
598	0.91673	0.84516	0.93103	0.9668
597	0.91435	0.84424	0.92759	0.9653
596	0.91277	0.84332	0.92586	0.96402
595	0.91118	0.8424	0.92414	0.96252
594	0.9096	0.84147	0.92241	0.96081
593	0.90722	0.84055	0.92069	0.95931
592	0.90563	0.83963	0.91897	0.95759
591	0.90325	0.83871	0.91724	0.95609
590	0.90167	0.83779	0.91552	0.95417
589	0.89929	0.83779	0.91379	0.95245
588	0.8977	0.83687	0.91207	0.95074
587	0.89532	0.83594	0.91034	0.94924
586	0.89374	0.83502	0.90862	0.94753
585	0.89215	0.8341	0.9069	0.9456
584	0.88977	0.83318	0.90345	0.94389
583	0.88818	0.83318	0.90172	0.94196
582	0.8866	0.83226	0.9	0.94003
581	0.88422	0.83134	0.89828	0.93789
580	0.88263	0.83134	0.89655	0.93596
579	0.88025	0.83041	0.89483	0.93403
578	0.87867	0.82949	0.8931	0.93189
577	0.87629	0.82857	0.88966	0.92975
576	0.87391	0.82857	0.88793	0.92761
575	0.87232	0.82765	0.88621	0.92547
574	0.86994	0.82673	0.88448	0.92332
573	0.86836	0.82581	0.88276	0.92097
572	0.86598	0.82488	0.87931	0.91883
571	0.8636	0.82396	0.87759	0.91647
570	0.86122	0.82396	0.87586	0.91411
569	0.85964	0.82304	0.87241	0.91176
568	0.85726	0.82212	0.87069	0.9094
567	0.85488	0.8212	0.86897	0.90683
566	0.8525	0.82028	0.86724	0.90448
565	0.85091	0.82028	0.86379	0.90191
564	0.84853	0.81935	0.86207	0.89934
563	0.84615	0.81843	0.86034	0.89655
562	0.84457	0.81843	0.8569	0.89398
561	0.84219	0.81751	0.85517	0.89141
560	0.83981	0.81659	0.85345	0.88863
559	0.83743	0.81567	0.85	0.88606
558	0.83505	0.81567	0.84828	0.88349
557	0.83347	0.81475	0.84655	0.8807
556	0.83109	0.81475	0.8431	0.87792
555	0.82871	0.81382	0.84138	0.87513
554	0.82712	0.8129	0.83966	0.87235
553	0.82474	0.8129	0.83621	0.86957
552	0.82316	0.81198	0.83448	0.86678
551	0.82078	0.81198	0.83276	0.86378
550	0.8184	0.81106	0.82931	0.861
549	0.81602	0.81106	0.82759	0.858
548	0.81443	0.81014	0.82586	0.855
547	0.81205	0.81014	0.82241	0.852
546	0.81047	0.80922	0.82069	0.849
545	0.80809	0.80922	0.81897	0.84579
544	0.8065	0.80829	0.81552	0.84279
543	0.80412	0.80829	0.81379	0.83958
542	0.80254	0.80737	0.81207	0.83637
541	0.80016	0.80737	0.80862	0.83315
540	0.79778	0.80737	0.8069	0.83016
539	0.79619	0.80645	0.80517	0.82694
538	0.79381	0.80645	0.80345	0.82395
537	0.79223	0.80645	0.8	0.82073
536	0.79064	0.80553	0.79828	0.81773
535	0.78826	0.80553	0.79655	0.81452
534	0.78668	0.80553	0.79483	0.81152
533	0.78509	0.80461	0.7931	0.80831
532	0.78351	0.80461	0.78966	0.8051
531	0.78113	0.80369	0.78793	0.8021
530	0.77954	0.80369	0.78621	0.79867
529	0.77795	0.80369	0.78448	0.79525
528	0.77637	0.80369	0.78276	0.79182
527	0.77478	0.80276	0.77931	0.78861
526	0.7732	0.80276	0.77759	0.78539
525	0.77161	0.80276	0.77586	0.78218
524	0.77002	0.80276	0.77414	0.77897
523	0.76844	0.80276	0.77241	0.77575
522	0.76685	0.80276	0.77069	0.77254
521	0.76527	0.80276	0.76897	0.76933
520	0.76368	0.80276	0.76724	0.76612
519	0.76209	0.80276	0.76552	0.76312
518	0.7613	0.80276	0.76379	0.75991
517	0.75971	0.80276	0.76207	0.75669
516	0.75892	0.80369	0.76034	0.75369
515	0.75734	0.80369	0.75862	0.75048
514	0.75654	0.80369	0.7569	0.74748
513	0.75496	0.80369	0.75517	0.74448
512	0.75416	0.80369	0.75345	0.74127
511	0.75258	0.80369	0.75345	0.73806
510	0.75178	0.80369	0.75172	0.73506
509	0.75099	0.80461	0.75	0.73206
508	0.74941	0.80461	0.74828	0.72906
507	0.74861	0.80461	0.74655	0.72607
506	0.74782	0.80553	0.74483	0.72307
505	0.74703	0.80553	0.74483	0.72028
504	0.74623	0.80553	0.7431	0.71728
503	0.74544	0.80645	0.74138	0.71471
502	0.74465	0.80645	0.74138	0.71214
501	0.74385	0.80645	0.73966	0.70957
500	0.74306	0.80737	0.73966	0.707

## Sheet: Fig 3e
		T2-1 (ms)	T2-2 (ms)	T2-3 (ms)	T2-Mean	S.D.	p
	Pristine	1577	1499	1749	1608.33	104.439
	DA	1167	1209	1265	1213.67	40.1442	0.00363321
	CA	706	707	915	776	98.2887	0.000550795
	DHBA	643	729	698	690	35.5622	0.000134538
	DHBN	1373	1743	1690	1602	163.367	0.957597

## Sheet: Fig 3f
	T2-1 (ms)	T2-2 (ms)	T2-3 (ms)	T2-Mean	S.D.	p
Pristine	1530	932	894	1118.67	291.27
DA	1285	1162	1005	1150.67	114.59	0.868052
CA	473	486	723	560.667	114.91	0.0366935
DHBA	662	738	723	707.667	32.8667	0.0720885
DHBN	1450	1358	1302	1370	61.0137	0.217345

[truncated: 21 more sheets: Fig 4b, Fig 4d, Fig s1a, Fig s1b, Fig s1c, Fig s1d, Fig s2a, Fig s2b, Fig s3a, Fig s3b, Fig s4a, Fig s4b, Fig s4c, Fig s4d, Fig s4e, Fig 4f and 4g, Fig s6c, Fig s6d, Fig s7a, Fig s7b …]
